# Supplementary material for: Roles of Non-Coding RNA in Sugarcane-Microbe Interaction
Source: Noncoding RNA. 2017 Dec 20;3(4):25. doi: 10.3390/ncrna3040025 (PMC5831913; doi:10.3390/ncrna3040025)
Supplement: Supplementary file 1 [file ncrna-03-00025-s001.zip]

Archive with 1 entries (1 files):
- ncrna-222685-supplementary.xlsx
