# Supplementary material for: Roles of Non-Coding RNA in Sugarcane-Microbe Interaction
Source: Noncoding RNA. 2017 Dec 20;3(4):25. doi: 10.3390/ncrna3040025 (PMC5831913; doi:10.3390/ncrna3040025)
Supplement: Supplementary file 1 [file ncrna-03-00025-s001.zip › ncrna-222685-supplementary.xlsx]

## Sheet: Table S1
Table S1: Summary of sequencing data from Rep 2 of the small RNA library.
Total	Replicate 2
	Mock	Infected
All reads	3,267,295	1,573,626
t/rRNA filtering†	2,343,330	1,157,269
Low quality reads filtering‡	2,028,532	989.594
Conserved miRNAs§	114.983	90.46
Unique
t/rRNA filtering†	1,211,023	591.531
Low quality reads‡	1,180,428	570.201
Conserved miRNAs§	2.548	1.649
†Filtering for tRNA, rRNA, trimming for “N” bases and 3’ adapters.
‡ Filtering for low-complexity sequence
§ Known miRNAs deposited at miRBase database.

## Sheet: Table S2
Table S2: Results of the pipeline to identify lincRNAs in sugarcane.
Classification	Transcript number
Raw input	168767
Filtered input (non-coding RNAs)	63389
Coding transcripts mapped at Sorghum intergenic regions	9488
Non-coding transcripts mapped on Sorghum	4425
Non-coding trascripts mapped in intergenic regions	2432
lincRNAs predicted by SVM	1689
lincRNAs annotated by BLAST	97
lincRNAs annotated by BLAST and predicted by SVM	67

## Sheet: Table S3
Table S3: List of novel sugarcane miRNAs with 21 and 22 nt in the length. These novel miRNAs were identified from mock and infected libraries of Rep1 using miRCat pipeline. Only sequence with more than 25 reads were sellected. The ID was given based on the sequence of mature miRNA.
Library	ID new	Chromosome	Start	End	Orientation	Abundance	Sequence	Hairpin % G/C content	Adjusted MFE	MFEI	sRNA length	# Genomic Hits	Hairpin Length	Minimum Free Energy	miRNA*	pVal
Infected	Seq-01	scaffold503347|size331	60	80	+ [Positive strand]	1089	AAAATAGTTTGACTGCATGTA	32	-62.2	1.94375	21	1	100	-62.2	TGATACATGCATTTAAACTATT(9)	0.009901
Mock	Seq-01	scaffold503347|size331	60	80	+ [Positive strand]	7396	AAAATAGTTTGACTGCATGTA	32	-62.2	1.94375	21	1	100	-62.2	NO	0.009901
Infected	Seq-02	scaffold603022|size295	80	100	- [Negative strand]	64	AAAATTGTAGATCTCGACGAG	21.8905	-46.9652	2.14545	21	3	201	-94.4	NO	0.009901
Infected	Seq-03	scaffold1086773|size202	38	59	- [Negative strand]	25	AAATTTTTTGAATAAGACGAGT	30.4348	-35.3789	1.16245	22	1	161	-56.96	NO	0.009901
Infected	Seq-04	scaffold40386|size2142	403	423	- [Negative strand]	25	AACATTTAGGGATGGTGTGAG	34.8837	-57.7907	1.65667	21	1	86	-49.7	NO	0.009901
Mock	Seq-04	scaffold40386|size2142	403	423	- [Negative strand]	36	AACATTTAGGGATGGTGTGAG	34.8837	-57.7907	1.65667	21	1	86	-49.7	NO	0.009901
Infected	Seq-05	scaffold33300|size2216	1680	1700	- [Negative strand]	49	AAGTGCTCGATTCAACGGGGC	62.931	-43.6207	0.693151	21	2	116	-50.6	NO	0.039604
Mock	Seq-06	scaffold900934|size228	90	111	- [Negative strand]	36	AATCAGAGGACGAAGAGCCGGT	58.1967	-38.8525	0.667606	22	1	122	-47.4	NO	0.009901
Infected	Seq-07	scaffold309218|size457	313	333	+ [Positive strand]	25	AATCATGCCAAGACTGGTGTG	44.8052	-44.8052	1	21	1	154	-69.0	NO	0.009901
Mock	Seq-08	scaffold217252|size605	85	105	- [Negative strand]	25	AATCCACATGCGTTGGAGTGG	39.0244	-59.1463	1.51563	21	3	82	-48.5	NO	0.009901
Infected	Seq-08	scaffold217252|size605	85	105	- [Negative strand]	36	AATCCACATGCGTTGGAGTGG	39.0244	-59.1463	1.51563	21	3	82	-48.5	NO	0.009901
Infected	Seq-09	scaffold1070709|size204	139	159	- [Negative strand]	25	AATCCACATGTATTGAAGTGG	40.38	-48.07	1.19044	21	15	156	-75.0	NO	0.009901
Infected	Seq-09	scaffold380146|size396	312	332	+ [Positive strand]	25	AATCCACATGTATTGAAGTGG	31.25	-44.62	1.42784	21	15	80	-35.7	NO	0.009901
Infected	Seq-09	scaffold508481|size329	62	82	+ [Positive strand]	25	AATCCACATGTATTGAAGTGG	29.07	-41.709	1.43478	21	15	86	-35.87	NO	0.009901
Infected	Seq-09	scaffold613207|size292	12	32	+ [Positive strand]	25	AATCCACATGTATTGAAGTGG	34.94	-50.72	1.45163	21	15	83	-42.1	NO	0.009901
Infected	Seq-09	scaffold959673|size219	195	215	- [Negative strand]	25	AATCCACATGTATTGAAGTGG	30	-44.62	1.48733	21	15	80	-33.9	NO	0.009901
Infected	Seq-10	scaffold144239|size1029	129	149	- [Negative strand]	49	AATCCACATGTGTTAGAGTGG	33.66	-49.26	1.46346	21	15	101	-49.76	NO	0.009901
Infected	Seq-10	scaffold19616|size3689	1894	1914	- [Negative strand]	49	AATCCACATGTGTTAGAGTGG	32.35	-43.13	1.33323	21	15	102	-44.0	NO	0.009901
Infected	Seq-10	scaffold239153|size557	304	324	- [Negative strand]	49	AATCCACATGTGTTAGAGTGG	42.67	-51.35	1.20342	21	15	150	-77.0	NO	0.009901
Infected	Seq-10	scaffold271177|size504	339	359	- [Negative strand]	49	AATCCACATGTGTTAGAGTGG	40.31	-49.45	1.22674	21	15	129	-63.8	NO	0.009901
Infected	Seq-10	scaffold357765|size413	29	49	+ [Positive strand]	49	AATCCACATGTGTTAGAGTGG	35.06	-42.63	1.21592	21	15	77	-32.83	NO	0.009901
Infected	Seq-10	scaffold711921|size266	89	109	- [Negative strand]	49	AATCCACATGTGTTAGAGTGG	41.09	-49.45	1.20346	21	15	129	-58.9	NO	0.009901
Infected	Seq-10	scaffold771696|size252	208	228	- [Negative strand]	49	AATCCACATGTGTTAGAGTGG	39.22	-43.13	1.09969	21	15	102	-59.4	NO	0.009901
Infected	Seq-10	scaffold893839|size229	148	168	- [Negative strand]	49	AATCCACATGTGTTAGAGTGG	44.09	-51.89	1.17691	21	15	127	-65.9	NO	0.009901
Infected	Seq-11	scaffold343221|size425	345	365	- [Negative strand]	441	AATCCACATGTGTTAGGGTGG	44.12	-52.35	1.18654	21	7	102	-53.4	NO	0.009901
Infected	Seq-11	scaffold447492|size357	136	156	+ [Positive strand]	441	AATCCACATGTGTTAGGGTGG	43.24	-57.36	1.32655	21	7	148	-84.9	NO	0.009901
Infected	Seq-11	scaffold600056|size296	77	97	- [Negative strand]	441	AATCCACATGTGTTAGGGTGG	45.71	-52.28	1.14373	21	7	105	-54.9	NO	0.009901
Infected	Seq-11	scaffold64857|size2087	317	337	- [Negative strand]	441	AATCCACATGTGTTAGGGTGG	40.74	-54.07	1.3272	21	7	81	-43.8	NO	0.009901
Infected	Seq-11	scaffold801460|size246	136	156	+ [Positive strand]	441	AATCCACATGTGTTAGGGTGG	39.71	-43.01	1.0831	21	7	136	-58.5	NO	0.009901
Infected	Seq-12	scaffold177429|size744	138	158	- [Negative strand]	64	AATCCATGTGTGTTGGGGTGG	43.21	-59.38	1.37422	21	11	81	-48.1	NO	0.009901
Infected	Seq-12	scaffold62131|size2089	1381	1401	- [Negative strand]	64	AATCCATGTGTGTTGGGGTGG	43.41	-76.28	1.7572	21	11	129	-98.4	NO	0.009901
Infected	Seq-12	scaffold688636|size271	34	54	+ [Positive strand]	64	AATCCATGTGTGTTGGGGTGG	41.46	-54.26	1.30873	21	11	82	-44.5	NO	0.009901
Infected	Seq-12	scaffold70091|size2085	1811	1831	- [Negative strand]	64	AATCCATGTGTGTTGGGGTGG	44.94	-60.45	1.34513	21	11	89	-53.8	NO	0.009901
Infected	Seq-12	scaffold87447|size2078	34	54	+ [Positive strand]	64	AATCCATGTGTGTTGGGGTGG	41.82	-52.36	1.25203	21	11	110	-57.6	NO	0.009901
Mock	Seq-12	scaffold177429|size744	138	158	- [Negative strand]	256	AATCCATGTGTGTTGGGGTGG	43.21	-59.38	1.37422	21	11	81	-48.1	NO	0.009901
Mock	Seq-12	scaffold62131|size2089	1381	1401	- [Negative strand]	256	AATCCATGTGTGTTGGGGTGG	43.41	-76.28	1.7572	21	11	129	-98.4	NO	0.009901
Mock	Seq-12	scaffold688636|size271	34	54	+ [Positive strand]	256	AATCCATGTGTGTTGGGGTGG	41.46	-54.26	1.30873	21	11	82	-44.5	NO	0.009901
Mock	Seq-12	scaffold70091|size2085	1811	1831	- [Negative strand]	256	AATCCATGTGTGTTGGGGTGG	44.94	-60.45	1.34513	21	11	89	-53.8	NO	0.009901
Mock	Seq-12	scaffold87447|size2078	34	54	+ [Positive strand]	256	AATCCATGTGTGTTGGGGTGG	41.82	-52.36	1.25203	21	11	110	-57.6	NO	0.009901
Infected	Seq-13	scaffold128078|size1550	1008	1028	- [Negative strand]	289	AATCTATGAGTGTTGGAGCGG	43.22	-60.25	1.39403	21	1	118	-71.1	NO	0.009901
Mock	Seq-13	scaffold128078|size1550	1008	1028	- [Negative strand]	900	AATCTATGAGTGTTGGAGCGG	43.22	-60.25	1.39403	21	1	118	-71.1	NO	0.009901
Infected	Seq-14	scaffold104335|size2069	1170	1190	- [Negative strand]	81	AATTGCATTTGTGAACTTGTA	35.35	-34.15	0.966054	21	4	99	-33.81	NO	0.009901
Infected	Seq-14	scaffold358122|size413	366	386	+ [Positive strand]	81	AATTGCATTTGTGAACTTGTA	36.73	-27.16	0.73945	21	4	98	-26.62	NO	0.009901
Infected	Seq-14	scaffold575898|size304	28	48	- [Negative strand]	81	AATTGCATTTGTGAACTTGTA	39.18	-27.63	0.705207	21	4	97	-26.8	NO	0.009901
Mock	Seq-14	scaffold104335|size2069	1170	1190	- [Negative strand]	484	AATTGCATTTGTGAACTTGTA	35.35	-34.15	0.966054	21	4	99	-33.81	NO	0.009901
Mock	Seq-14	scaffold358122|size413	366	386	+ [Positive strand]	484	AATTGCATTTGTGAACTTGTA	36.73	-27.16	0.73945	21	4	98	-26.62	NO	0.019802
Mock	Seq-14	scaffold575898|size304	28	48	- [Negative strand]	484	AATTGCATTTGTGAACTTGTA	39.18	-27.63	0.705207	21	4	97	-26.8	NO	0.009901
Mock	Seq-15	scaffold214079|size613	330	350	+ [Positive strand]	25	AATTGTAAGTTATTCTGGCTT	22.22	-31.96	1.43834	21	1	117	-37.4	NO	0.009901
Mock	Seq-16	scaffold5540|size4775	4625	4645	- [Negative strand]	576	ACACTTTTAATGGGACGGAGG	47.37	-50.96	1.07579	21	6	95	-48.42	NO	0.009901
Infected	Seq-16	scaffold5540|size4775	4625	4645	- [Negative strand]	289	ACACTTTTAATGGGACGGAGG	47.37	-50.96	1.07579	21	6	95	-48.42	NO	0.009901
Mock	Seq-17	scaffold176031|size751	670	690	- [Negative strand]	169	ACATCCTTTTTGGGACGGAGG	48.1	-67.59	1.4052	21	3	79	-53.4	NO	0.009901
Mock	Seq-17	scaffold274148|size499	236	256	- [Negative strand]	169	ACATCCTTTTTGGGACGGAGG	45.1	-29.77	0.660089	21	3	102	-30.37	NO	0.009901
Mock	Seq-18	scaffold12290|size3932	2078	2098	- [Negative strand]	36	ACATGTCGTCGACGAGGAGGA	63.11	-44.75	0.709079	21	2	206	-92.2	NO	0.039604
Infected	Seq-19	scaffold204677|size640	355	375	- [Negative strand]	2025	ACCTAGAAAAGCCAGAACGAC	36.44	-52.39	1.43771	21	4	146	-76.5	NO	0.009901
Infected	Seq-19	scaffold26049|size2527	1722	1742	+ [Positive strand]	2025	ACCTAGAAAAGCCAGAACGAC	31.39	-46.71	1.48805	21	4	137	-64.0	NO	0.009901
Mock	Seq-20	scaffold124192|size2025	11	31	+ [Positive strand]	400	ACGATCGAGGAGGCGTTGGGC	63.64	-42.04	0.660591	21	1	88	-37.0	NO	0.029703
Mock	Seq-21	scaffold910986|size226	86	106	+ [Positive strand]	36	ACGTTTTCAATGGGACGGAGG	54.37	-73.59	1.3535	21	3	103	-75.8	NO	0.009901
Mock	Seq-22	scaffold124298|size2023	99	120	+ [Positive strand]	64	ACTGAGGCTCGACGGATCGCAC	67.07	-39.99	0.596243	22	2	82	-32.8	NO	0.039604
Infected	Seq-23	scaffold671729|size276	8	28	+ [Positive strand]	100	ACTTGAGAGAGATGGCGTGGT	64.1	-47.17	0.735881	21	11	78	-36.8	NO	0.009901
Infected	Seq-23	scaffold751117|size256	26	46	+ [Positive strand]	100	ACTTGAGAGAGATGGCGTGGT	59.43	-40.94	0.688878	21	11	106	-43.4	NO	0.039604
Mock	Seq-24	scaffold157222|size877	687	707	- [Negative strand]	841	AGAACAGCGGGGAGGTGCTGC	51.53	-73.31	1.42267	21	11	163	-119.5	NO	0.009901
Mock	Seq-24	scaffold857487|size235	60	80	- [Negative strand]	841	AGAACAGCGGGGAGGTGCTGC	60.49	-79.13	1.30815	21	11	81	-62.2	NO	0.009901
Infected	Seq-25	scaffold351571|size418	245	265	- [Negative strand]	100	AGACAAATTTATTAAGCCTAA	30.5	-37.16	1.21836	21	12	141	-52.4	NO	0.009901
Infected	Seq-25	scaffold513719|size326	27	47	+ [Positive strand]	100	AGACAAATTTATTAAGCCTAA	34.65	-29	0.836941	21	12	101	-29.3	ATTAGGCTCATTAGATTCGTC(1)	0.009901
Infected	Seq-25	scaffold986156|size215	60	80	+ [Positive strand]	100	AGACAAATTTATTAAGCCTAA	26	-25.72	0.989231	21	12	100	-25.72	NO	0.009901
Infected	Seq-26	scaffold782656|size250	13	33	+ [Positive strand]	64	AGACAGTGCTCCTCCGGTGCC	49.45	-63.9	1.29221	21	2	182	-116.3	NO	0.009901
Infected	Seq-27	scaffold730907|size261	101	121	+ [Positive strand]	25	AGATTTGTCAGGACCCATGCA	29.41	-58.15	1.97722	21	1	102	-59.32	NO	0.009901
Mock	Seq-28	scaffold402941|size382	197	218	+ [Positive strand]	36	AGTCATCGGAGGTGGTGGTGGC	65.81	-54.7	0.831181	22	3	117	-64.0	NO	0.009901
Infected	Seq-29	scaffold18125|size3777	1865	1885	+ [Positive strand]	576	AGTCGGTAGTCACTCAGGAGG	51.57	-52.76	1.02308	21	1	159	-83.9	NO	0.009901
Mock	Seq-29	scaffold18125|size3777	1865	1885	+ [Positive strand]	1600	AGTCGGTAGTCACTCAGGAGG	51.57	-52.76	1.02308	21	1	159	-83.9	NO	0.009901
Infected	Seq-30	scaffold270339|size505	258	278	+ [Positive strand]	81	AGTTTGACTTCTCAAGAAGCG	27.94	-39.08	1.39871	21	1	204	-79.74	NO	0.009901
Mock	Seq-31	scaffold335780|size431	227	248	+ [Positive strand]	25	ATAAGCTCGGTCAAACTTAAGG	34.2	-36.49	1.06696	22	1	193	-70.44	NO	0.009901
Mock	Seq-32	scaffold690|size7667	3520	3540	+ [Positive strand]	100	ATCGAGCATGGGCTTTTCTGG	42.16	-40	0.948767	21	1	102	-40.8	NO	0.009901
Infected	Seq-33	scaffold577360|size303	122	143	- [Negative strand]	36	ATGAGCTCGAGAAACAGTGTGC	58.89	-39.11	0.66412	22	3	90	-35.2	NO	0.029703
Infected	Seq-34	scaffold5296|size5021	464	485	- [Negative strand]	81	ATGAGTTCAAGGCATGGATGGT	42.27	-30.31	0.717057	22	2	97	-29.4	NO	0.039604
Mock	Seq-35	scaffold84954|size2079	1898	1919	+ [Positive strand]	44521	ATGATCGACCGATGAGCCTAGG	60.65	-59.16	0.975433	22	1	155	-91.7	NO	0.009901
Infected	Seq-36	scaffold871591|size233	129	149	- [Negative strand]	81	ATGGTGCTGAACGAGCGAGCC	64.95	-44.02	0.677752	21	11	97	-42.7	NO	0.019802
Mock	Seq-37	scaffold513179|size327	176	196	- [Negative strand]	81	ATTGGATCATATATAACTTAG	22.6	-36.62	1.62035	21	3	146	-53.47	NO	0.009901
Mock	Seq-38	scaffold425081|size369	347	368	+ [Positive strand]	100	CACATCAATCATTCGGGCGTGG	37.14	-49.5	1.33279	22	9	140	-69.3	NO	0.009901
Mock	Seq-39	scaffold918635|size225	17	37	+ [Positive strand]	36	CACGGGTTCTGGAACGAAGGC	71.95	-59.63	0.82877	21	5	82	-48.9	NO	0.009901
Mock	Seq-40	scaffold909006|size227	16	36	+ [Positive strand]	49	CACGGGTTGTGGAAAGAAGGC	71.17	-43.33	0.608824	21	2	111	-48.1	NO	0.049505
Mock	Seq-41	scaffold703753|size267	243	264	- [Negative strand]	121	CAGCGTCGGAGACCGCGGTCGG	55.56	-32.64	0.587473	22	4	117	-38.2	NO	0.029703
Mock	Seq-42	scaffold333186|size434	162	182	- [Negative strand]	81	CAGTCGGTCAAGCAGCAGGTG	58.06	-39.56	0.681364	21	7	93	-36.8	NO	0.029703
Mock	Seq-43	scaffold214706|size611	262	282	- [Negative strand]	121	CATCCTAGACTGAGTTTCGGC	52.85	-55.93	1.05828	21	1	123	-68.8	NO	0.009901
Mock	Seq-44	scaffold256120|size527	455	475	- [Negative strand]	169	CATGATGTTGATCCAAGGGGG	47.5	-53.12	1.11832	21	8	160	-85.0	CCTTGGATCAACATCATGTG(1)	0.009901
Mock	Seq-44	scaffold487281|size338	290	310	- [Negative strand]	169	CATGATGTTGATCCAAGGGGG	43.29	-44.82	1.03534	21	8	164	-73.5	NO	0.009901
Mock	Seq-45	scaffold26001|size2532	2409	2429	+ [Positive strand]	36	CCAATCCGAGGGGATTGGAGG	50	-56.69	1.1338	21	1	136	-77.11	NO	0.009901
Infected	Seq-46	scaffold22392|size3338	3126	3146	- [Negative strand]	121	CCTGAACTTTGCAAAACCGGC	45.93	-33.51	0.729589	21	7	135	-45.24	NO	0.009901
Mock	Seq-46	scaffold22392|size3338	3126	3146	- [Negative strand]	196	CCTGAACTTTGCAAAACCGGC	45.93	-33.51	0.729589	21	7	135	-45.24	NO	0.009901
Infected	Seq-47	scaffold599668|size296	57	77	+ [Positive strand]	121	CCTGGACGGGGTCGACGGGCG	66.36	-53.18	0.801386	21	4	110	-58.5	NO	0.009901
Mock	Seq-47	scaffold599668|size296	57	77	+ [Positive strand]	25	CCTGGACGGGGTCGACGGGCG	66.36	-53.18	0.801386	21	4	110	-58.5	NO	0.009901
Mock	Seq-48	scaffold816057|size243	153	174	- [Negative strand]	289	CCTTCGGGTGGAACTGCCTGGG	52.58	-35.67	0.678395	22	8	97	-34.6	CCTGGTAGTGGCGTTTGTAGAGA(1) TGGTAGTGGCGTTTGTAGAGA(9)	0.019802
Mock	Seq-49	scaffold575096|size304	33	54	- [Negative strand]	64	CGACTCGGCGTTGTTCTTAGGC	54.32	-38.89	0.715943	22	9	81	-31.5	NO	0.019802
Mock	Seq-49	scaffold788942|size248	171	192	+ [Positive strand]	64	CGACTCGGCGTTGTTCTTAGGC	55.56	-38.89	0.699964	22	9	81	-26.94	NO	0.019802
Infected	Seq-50	scaffold517620|size325	185	205	+ [Positive strand]	25	CGGACGGGTCGACGGAGAGCG	68.29	-50.97	0.746376	21	5	82	-41.8	NO	0.009901
Mock	Seq-51	scaffold517620|size325	185	206	+ [Positive strand]	225	CGGACGGGTCGACGGAGAGCGC	68.29	-50.97	0.746376	22	4	82	-41.8	NO	0.029703
Infected	Seq-52	scaffold981282|size216	9	30	+ [Positive strand]	25	CGTAGACTAAGAAGAACGGAGT	51.9	-44.43	0.856069	22	7	79	-35.1	NO	0.009901
Mock	Seq-53	scaffold80979|size2080	1999	2020	- [Negative strand]	73984	CGTGGTATTGTTCCGGCTCATG	50	-49.68	0.9936	22	1	94	-46.7	TGAGCCGAACCAATATCACTC(13689)	0.009901
Infected	Seq-54	scaffold936851|size222	38	58	- [Negative strand]	2116	CTAGCATGTTTCTCCTAAGAG	41.77	-68.48	1.63945	21	1	79	-54.1	NO	0.009901
Mock	Seq-55	scaffold58315|size2091	59	79	- [Negative strand]	441	CTGCAGATTGATTGCTTGAGG	50.65	-57.27	1.1307	21	1	77	-44.1	NO	0.009901
Mock	Seq-56	scaffold5172|size5088	4107	4127	+ [Positive strand]	36	CTTCAGGTGGTTCATTCTAAG	41.33	-59.87	1.44858	21	1	75	-44.9	NO	0.009901
Mock	Seq-57	scaffold386009|size392	136	156	- [Negative strand]	784	GAACAGCGGGGAGGTGATGCC	53.33	-68.76	1.28933	21	1	105	-72.2	NO	0.009901
Mock	Seq-58	scaffold12849|size3923	186	206	+ [Positive strand]	2704	GAACAGCGGGGAGGTGCTGCC	65.43	-79.13	1.20938	21	8	81	-64.1	NO	0.009901
Mock	Seq-58	scaffold322945|size443	415	435	+ [Positive strand]	2704	GAACAGCGGGGAGGTGCTGCC	62.96	-79.13	1.25683	21	8	81	-68.2	NO	0.009901
Mock	Seq-58	scaffold495260|size334	235	255	- [Negative strand]	2704	GAACAGCGGGGAGGTGCTGCC	45.36	-60	1.32275	21	8	97	-58.2	NO	0.009901
Mock	Seq-58	scaffold583469|size301	264	284	+ [Positive strand]	2704	GAACAGCGGGGAGGTGCTGCC	49.57	-67.82	1.36817	21	8	115	-78.0	NO	0.009901
Mock	Seq-58	scaffold787336|size249	220	240	- [Negative strand]	2704	GAACAGCGGGGAGGTGCTGCC	49.45	-31.98	0.646714	21	8	91	-29.1	NO	0.019802
Mock	Seq-58	scaffold87719|size2078	1972	1992	+ [Positive strand]	2704	GAACAGCGGGGAGGTGCTGCC	52.17	-67.51	1.29404	21	8	161	-108.7	NO	0.009901
Mock	Seq-59	scaffold575989|size304	142	162	- [Negative strand]	64	GAACATCGGGGAGGTGCTGCC	59.96	-61.89	1.03219	21	1	79	-48.9	NO	0.009901
Mock	Seq-60	scaffold446689|size357	143	163	+ [Positive strand]	25	GAACCGGCAGTGATAAGTGGA	47.87	-42.23	0.882181	21	5	94	-39.7	NO	0.009901
Mock	Seq-61	scaffold152422|size923	739	760	+ [Positive strand]	25	GAACTAGGACGGTCTGAGGCCA	40.74	-30.46	0.747668	22	1	108	-32.9	TGGCCTTTGATGACATGATGGT(4) TGGCCTTTGATGACATGATGG(1)	0.019802
Mock	Seq-62	scaffold772605|size252	28	49	- [Negative strand]	144	GAACTGCCTGGGGAGACGATAG	50.52	-31.23	0.618171	22	9	97	-30.3	NO	0.049505
Mock	Seq-63	scaffold119360|size2051	1844	1864	- [Negative strand]	25	GACGAGCTGTTCGTCGAGGGG	54.65	-39.88	0.729735	21	7	86	-34.3	NO	0.029703
Mock	Seq-63	scaffold394414|size387	44	64	- [Negative strand]	25	GACGAGCTGTTCGTCGAGGGG	59.3	-39.88	0.672513	21	7	86	-42.2	NO	0.009901
Mock	Seq-64	scaffold993854|size214	9	29	- [Negative strand]	25	GACGTCCGGTGGAACCGTGGC	68	-48.1	0.707353	21	2	100	-48.1	NO	0.009901
Infected	Seq-65	scaffold920186|size225	178	198	+ [Positive strand]	25	GACGTGGTAGCACCTTGGCGC	64.81	-53.24	0.821478	21	2	108	-57.5	NO	0.009901
Mock	Seq-65	scaffold920186|size225	178	198	+ [Positive strand]	144	GACGTGGTAGCACCTTGGCGC	64.81	-53.24	0.821478	21	2	108	-57.5	NO	0.019802
Mock	Seq-66	scaffold237316|size560	260	280	+ [Positive strand]	36	GACTGAGGCTCGACGGATCGC	60.47	-38.52	0.63701	21	4	129	-49.7	NO	0.039604
Mock	Seq-66	scaffold272681|size502	346	366	+ [Positive strand]	36	GACTGAGGCTCGACGGATCGC	61.36	-39.54	0.644394	21	4	88	-34.8	NO	0.049505
Infected	Seq-67	scaffold271059|size504	306	326	- [Negative strand]	49	GAGAAAGTCGACGAGCACTGC	53.72	-43.63	0.812174	21	5	121	-52.8	NO	0.009901
Infected	Seq-67	scaffold32900|size2222	197	217	+ [Positive strand]	49	GAGAAAGTCGACGAGCACTGC	54.74	-52.52	0.959445	21	5	95	-49.9	NO	0.009901
Infected	Seq-67	scaffold586886|size300	210	230	+ [Positive strand]	49	GAGAAAGTCGACGAGCACTGC	55.83	-37.83	0.677593	21	5	120	-45.4	NO	0.009901
Infected	Seq-67	scaffold671448|size276	164	184	- [Negative strand]	49	GAGAAAGTCGACGAGCACTGC	52.58	-37.94	0.721567	21	5	97	-36.8	NO	0.009901
Mock	Seq-68	scaffold723263|size263	226	247	+ [Positive strand]	169	GATGGATGAGGTCACAAGGGAC	38.21	-31.41	0.822036	22	16	123	-38.64	NO	0.009901
Mock	Seq-69	scaffold462130|size349	234	254	+ [Positive strand]	81	GATTGGAGTCCTATAATAGCC	35.35	-26.76	0.757001	21	7	99	-26.5	NO	0.009901
Infected	Seq-70	scaffold554310|size311	112	133	+ [Positive strand]	25	GCAGATGGGTTCCTGAACAGAT	54.55	-36.6	0.670944	22	1	88	-32.21	CGGTTCTGGATCTCCGTCTGCT(1) GGTTCTGGATCTCCGTCTGCTCC(1)	0.009901
Infected	Seq-71	scaffold5619|size4696	4588	4609	+ [Positive strand]	36	GCCTAACAAATAGACGACTGCG	47.56	-30.12	0.633305	22	1	82	-24.7	CTGTAGTTAGTCTGTTCCGTT(1) AGTTAGTCTGTTCCGTTGGTCC(1)	0.009901
Infected	Seq-72	scaffold1043280|size207	73	94	- [Negative strand]	961	GCCTATAGGTTGTCTGACAGGC	50.59	-41.64	0.823088	22	2	85	-35.4	NO	0.019802
Infected	Seq-72	scaffold316715|size449	154	175	+ [Positive strand]	961	GCCTATAGGTTGTCTGACAGGC	52.21	-39.82	0.762689	22	2	113	-45.0	NO	0.049505
Mock	Seq-72	scaffold1043280|size207	73	94	- [Negative strand]	225	GCCTATAGGTTGTCTGACAGGC	50.59	-41.64	0.823088	22	2	85	-35.4	NO	0.009901
Mock	Seq-73	scaffold2833|size5751	1989	2009	+ [Positive strand]	2025	GCGTTGGGGGAGTCATGCAGG	62.79	-63.6	1.0129	21	1	86	-54.7	TGCCTGGCTCCCTGAATGCCA(144)	0.009901
Infected	Seq-74	scaffold747754|size257	78	99	- [Negative strand]	81	GCGTTTGGCCCGGATGGTGTGC	43.4	-28.76	0.662673	22	15	106	-30.49	NO	0.039604
Infected	Seq-75	scaffold893239|size229	150	171	- [Negative strand]	25	GCTCCAGGTGCGGCATATGTGG	56.67	-40.75	0.719075	22	4	120	-48.9	NO	0.019802
Infected	Seq-76	scaffold827663|size241	49	69	- [Negative strand]	64	GCTCCTTGACGAAGGCCAGGC	63.03	-44.84	0.711407	21	7	165	-74.0	NO	0.039604
Infected	Seq-77	scaffold108997|size2066	1647	1668	- [Negative strand]	100	GGCAGAGCTCGCCGCCGTCGAG	80.95	-72.38	0.894132	22	2	84	-60.8	CGCCGGCGCGCGAGCTCGCCACA(1)	0.009901
Infected	Seq-77	scaffold200251|size654	454	475	- [Negative strand]	100	GGCAGAGCTCGCCGCCGTCGAG	76.19	-72.38	0.949993	22	2	84	-60.7	NO	0.009901
Mock	Seq-78	scaffold671936|size276	130	150	- [Negative strand]	25	GGGATGTAGTAGACACCGGTG	58.41	-40.53	0.693888	21	6	113	-45.8	NO	0.039604
Infected	Seq-79	scaffold267995|size508	372	392	- [Negative strand]	25	GGGCAAATCATCCGGGCTAGC	53.21	-46.47	0.873332	21	1	156	-72.5	TAGCCAAGGATGATTTGCCTG(1) TAGCCAAGGATGATTTGCCT(1) TAGCCAAGGATGATTTGCCTGT(4)	0.009901
Mock	Seq-80	scaffold101421|size2071	1781	1802	- [Negative strand]	27889	GTATGAGCCCCGTGGACTAGCC	62.03	-68.1	1.09786	22	1	79	-53.8	NO	0.009901
Infected	Seq-81	scaffold663663|size278	207	227	- [Negative strand]	100	GTGTATGTGCTCAGCACATGC	47.16	-49.26	1.04453	21	2	176	-86.7	NO	0.009901
Mock	Seq-82	scaffold827663|size241	54	74	- [Negative strand]	64	GTTGAGCTCCTTGACGAAGGC	63.03	-44.84	0.711407	21	9	165	-74.0	NO	0.029703
Mock	Seq-83	scaffold124001|size2029	1900	1920	- [Negative strand]	64	TACAATTGTGGTGAACTTGGC	44.33	-32.2	0.72637	21	3	97	-31.24	NO	0.009901
Mock	Seq-84	scaffold668841|size276	186	206	+ [Positive strand]	81	TACCGGCGCATTGTGGGCAGC	63.1	-40.59	0.643265	21	13	84	-34.1	NO	0.049505
Mock	Seq-85	scaffold958785|size219	101	122	+ [Positive strand]	81	TACCTCACCCGGATGTGCTTGC	59.18	-39.59	0.668976	22	4	98	-38.8	NO	0.049505
Infected	Seq-86	scaffold1026536|size210	155	176	- [Negative strand]	49	TACGACTGAGCTGCATCAGGGC	65.38	-46.41	0.70985	22	16	78	-36.2	NO	0.009901
Mock	Seq-87	scaffold137393|size1160	504	524	+ [Positive strand]	64	TACGTGGATTGAGGTGGATAC	41.01	-50.21	1.22434	21	3	139	-69.8	NO	0.009901
Mock	Seq-87	scaffold20194|size3641	133	153	+ [Positive strand]	64	TACGTGGATTGAGGTGGATAC	49	-53.63	1.09449	21	3	100	-53.63	NO	0.009901
Infected	Seq-88	scaffold60808|size2089	1	21	- [Negative strand]	49	TAGAATTGCACTCTTTTTGCG	35.53	-60.92	1.71461	21	2	76	-46.3	NO	0.009901
Mock	Seq-89	scaffold116667|size2057	1883	1903	- [Negative strand]	256	TAGAGAGGTTTAGATCTGTTC	33.33	-27.05	0.811581	21	2	78	-21.1	NO	0.029703
Mock	Seq-90	scaffold150269|size946	151	171	- [Negative strand]	36	TAGATTAGTTACTTGCGTGGA	33.33	-55.7	1.67117	21	1	135	-75.2	NO	0.009901
Infected	Seq-91	scaffold125909|size1768	722	743	+ [Positive strand]	1936	TAGCTATGAGATCTGAGGGACT	43.75	-31.35	0.716571	22	1	96	-30.1	NO	0.009901
Mock	Seq-91	scaffold125909|size1768	722	743	+ [Positive strand]	1600	TAGCTATGAGATCTGAGGGACT	43.75	-31.35	0.716571	22	1	96	-30.1	NO	0.019802
Infected	Seq-92	scaffold454046|size353	23	43	- [Negative strand]	100	TAGCTTGTGTATGTGACAACT	40.78	-62.71	1.53776	21	4	206	-129.2	NO	0.009901
Infected	Seq-93	scaffold41081|size2137	235	255	+ [Positive strand]	196	TAGTTTGATTTAGGACAAAAC	29.13	-34.75	1.19293	21	1	206	-71.6	NO	0.009901
Mock	Seq-93	scaffold41081|size2137	235	255	+ [Positive strand]	1521	TAGTTTGATTTAGGACAAAAC	29.13	-34.75	1.19293	21	1	206	-71.6	NO	0.009901
Mock	Seq-94	scaffold367169|size406	72	92	+ [Positive strand]	64	TATCGCATGTAGAGGCTATGA	42.92	-70.99	1.65401	21	3	212	-150.5	NO	0.009901
Infected	Seq-95	scaffold744073|size258	237	257	+ [Positive strand]	441	TATCTCACAAACGAAGTCGAG	29.63	-49.81	1.68107	21	5	108	-53.8	NO	0.009901
Infected	Seq-95	scaffold774038|size252	96	116	+ [Positive strand]	441	TATCTCACAAACGAAGTCGAG	31.5	-47.71	1.5146	21	5	127	-60.6	NO	0.009901
Mock	Seq-96	scaffold404612|size381	219	239	- [Negative strand]	25	TATTGGACATCAATTCTCGGC	37.74	-25.47	0.674881	21	2	159	-40.5	NO	0.019802
Mock	Seq-97	scaffold526756|size321	125	145	+ [Positive strand]	36	TCCGATTTGAACTGCAGGTGC	36.36	-30.6	0.841584	21	1	99	-30.3	NO	0.009901
Mock	Seq-98	scaffold43899|size2122	2044	2064	+ [Positive strand]	25	TCGAGGTCGGATGGATAAGGC	60.76	-51.39	0.845787	21	7	79	-40.6	NO	0.009901
Mock	Seq-98	scaffold750756|size257	156	176	- [Negative strand]	25	TCGAGGTCGGATGGATAAGGC	61	-44.1	0.722951	21	7	100	-44.1	NO	0.019802
Mock	Seq-99	scaffold65562|size2087	1458	1478	- [Negative strand]	49	TCTCTGTAAAATTTGGCGGTA	42.99	-26.82	0.623866	21	1	107	-28.7	GCCGTCGAGTGGATGCTGAGTT(1)	0.029703
Infected	Seq-100	scaffold119842|size2050	1673	1693	- [Negative strand]	400	TGAAATACACTCTGGGGAGTT	41.3	-32.07	0.776513	21	3	92	-29.51	NO	0.009901
Infected	Seq-101	scaffold780851|size250	206	226	+ [Positive strand]	64	TGAAATCTTTCCGTCAGGGGC	52.21	-40.72	0.779927	21	8	113	-46.02	NO	0.009901
Infected	Seq-102	scaffold28723|size2333	1626	1646	+ [Positive strand]	121	TGACGCATTTTCTTATCGTGC	36.45	-59.16	1.62305	21	2	203	-120.1	NO	0.009901
Mock	Seq-103	scaffold153104|size916	63	83	+ [Positive strand]	64	TGAGCTGAGGGCAAGGATTGG	44.14	-29.73	0.673539	21	3	111	-33.0	NO	0.049505
Mock	Seq-104	scaffold318919|size447	207	227	- [Negative strand]	81	TGATGTTGTGCACTAGTAGTC	40.96	-34.33	0.838135	21	3	83	-28.5	NO	0.009901
Infected	Seq-105	scaffold836399|size239	204	224	- [Negative strand]	121	TGGACGGCAGTCATCACCGCC	63.2	-48.64	0.76962	21	2	125	-60.8	NO	0.009901
Infected	Seq-106	scaffold313045|size453	353	373	- [Negative strand]	25	TGGCACGACAAAAAGCTCGCA	45.78	-51.44	1.12363	21	1	83	-42.7	NO	0.009901
Mock	Seq-107	scaffold104186|size2069	1992	2012	- [Negative strand]	400	TGGCTTTAGAAGATTTGTCGG	41.56	-31.29	0.752887	21	1	77	-24.1	TGATAGTTCTTCATGAGTACC(9)	0.009901
Infected	Seq-108	scaffold260446|size520	356	376	- [Negative strand]	256	TGGGCCATATGATGTTGATCC	47.56	-35.37	0.743692	21	2	164	-58.02	NO	0.009901
Mock	Seq-109	scaffold258510|size523	336	356	- [Negative strand]	169	TGGTGAGGATAAGAGGACGTC	47.19	-50.67	1.07374	21	5	89	-45.1	NO	0.009901
Mock	Seq-110	scaffold564088|size308	151	172	+ [Positive strand]	196	TGGTGAGGATAAGAGGACGTCC	43.48	-48.04	1.10488	22	4	92	-44.2	NO	0.009901
Mock	Seq-110	scaffold56435|size2092	382	403	+ [Positive strand]	196	TGGTGAGGATAAGAGGACGTCC	51.02	-54.48	1.06782	22	4	98	-53.4	NO	0.009901
Infected	Seq-111	scaffold473405|size344	299	319	+ [Positive strand]	49	TGGTGGTTGTCGCAGAAATCC	44.19	-29.88	0.676171	21	3	86	-25.7	NO	0.029703
Infected	Seq-112	scaffold125351|size1849	148	168	+ [Positive strand]	64	TGGTTACGCCTTATATACTAG	41.18	-48.35	1.17411	21	5	170	-82.21	NO	0.009901
Infected	Seq-112	scaffold127739|size1577	1007	1027	- [Negative strand]	64	TGGTTACGCCTTATATACTAG	41.36	-41.93	1.01378	21	5	191	-80.1	NO	0.009901
Infected	Seq-112	scaffold507815|size329	241	261	+ [Positive strand]	64	TGGTTACGCCTTATATACTAG	41.57	-50.62	1.21771	21	5	178	-90.11	NO	0.009901
Infected	Seq-113	scaffold1108102|size200	31	51	+ [Positive strand]	5184	TGGTTGACCGGTAGTACCGGC	57.14	-53.8	0.941547	21	1	84	-45.2	NO	0.009901
Mock	Seq-113	scaffold1108102|size200	31	51	+ [Positive strand]	30625	TGGTTGACCGGTAGTACCGGC	57.14	-53.8	0.941547	21	1	84	-45.2	NO	0.009901
Infected	Seq-114	scaffold185782|size707	280	300	+ [Positive strand]	1089	TGGTTGATTGGGTGGTCAGGC	43.68	-69.08	1.5815	21	1	87	-60.1	CTGACCACCCAATCAATCATA(1)	0.009901
Mock	Seq-114	scaffold185782|size707	280	300	+ [Positive strand]	529	TGGTTGATTGGGTGGTCAGGC	43.68	-69.08	1.5815	21	1	87	-60.1	CTGACCACCCAATCAATCATA(1)	0.009901
Infected	Seq-115	scaffold950075|size220	97	117	+ [Positive strand]	441	TGTGATGGACTTTTTGGGACA	50.85	-53.47	1.05152	21	1	118	-63.1	NO	0.009901
Mock	Seq-115	scaffold950075|size220	97	117	+ [Positive strand]	6400	TGTGATGGACTTTTTGGGACA	50.85	-53.47	1.05152	21	1	118	-63.1	NO	0.009901
Mock	Seq-116	scaffold878868|size232	141	162	+ [Positive strand]	1936	TGTGCGTGAAGGACGTAGAGGC	60.26	-42.43	0.704115	22	3	78	-33.1	NO	0.019802
Mock	Seq-117	scaffold48934|size2100	439	459	+ [Positive strand]	25	TGTGGCATTTAGGATCATGGG	41.94	-41.61	0.992132	21	2	93	-38.7	CAAGATCTTCAATGCCACACT(1)	0.009901
Mock	Seq-117	scaffold610164|size293	44	64	+ [Positive strand]	25	TGTGGCATTTAGGATCATGGG	44.09	-41.61	0.943751	21	2	93	-33.5	NO	0.009901
Infected	Seq-118	scaffold951262|size220	197	217	- [Negative strand]	289	TGTGGCTCTGTTGCATTCTGC	52.94	-33.27	0.628447	21	9	119	-39.6	NO	0.039604
Infected	Seq-119	scaffold145804|size1005	967	987	+ [Positive strand]	121	TTAGCCTCGATGGGCAAGTGG	50	-35.54	0.7108	21	10	92	-32.7	NO	0.029703
Infected	Seq-120	scaffold170809|size780	389	409	+ [Positive strand]	64	TTCGAGACTGAATTCGTTTAG	44.44	-32.23	0.725248	21	3	117	-37.72	NO	0.019802
Mock	Seq-121	scaffold744073|size258	231	251	- [Negative strand]	64	TTCGTTTGTGAGATATAAAAA	29.63	-52.68	1.77793	21	6	108	-56.9	NO	0.009901
Mock	Seq-121	scaffold774038|size252	90	110	- [Negative strand]	64	TTCGTTTGTGAGATATAAAAA	31.5	-52.91	1.67968	21	6	127	-67.2	NO	0.009901
Mock	Seq-122	scaffold958707|size219	96	116	- [Negative strand]	100	TTCTGGGTCCCTGAACTTGGC	48.24	-32.58	0.675373	21	8	85	-27.7	NO	0.019802
Infected	Seq-123	scaffold445967|size357	145	165	- [Negative strand]	36	TTGATGACAACCAACTTAGGC	38.95	-33.86	0.86932	21	7	95	-32.17	NO	0.009901
Mock	Seq-124	scaffold397601|size385	45	65	+ [Positive strand]	25	TTTAGTTTCATTGTTAGTACT	44.37	-59.2	1.33423	21	1	151	-89.4	TGCTAGTAATTGAACTAAAGA(1)	0.009901
Infected	Seq-125	scaffold328376|size438	158	178	+ [Positive strand]	100	TTTATAGATTCGTCTCGCAAA	30.14	-32.05	1.06337	21	1	146	-46.8	NO	0.009901
Mock	Seq-125	scaffold328376|size438	158	178	+ [Positive strand]	289	TTTATAGATTCGTCTCGCAAA	30.14	-32.05	1.06337	21	1	146	-46.8	NO	0.009901
Infected	Seq-126	scaffold371623|size402	97	118	- [Negative strand]	121	TTTCCTATTCCATCCAGTCCGA	60.42	-58.47	0.967726	22	1	144	-84.2	NO	0.009901
Infected	Seq-127	scaffold720450|size264	83	104	- [Negative strand]	81	TTTCGACAAGGATTCTATTGGC	62.34	-49.35	0.791627	22	6	77	-38.0	NO	0.009901
Mock	Seq-127	scaffold720450|size264	83	104	- [Negative strand]	144	TTTCGACAAGGATTCTATTGGC	62.34	-49.35	0.791627	22	6	77	-38.0	NO	0.009901
Infected	Seq-128	scaffold59294|size2090	221	241	- [Negative strand]	120409	TTTCGTCTATGGCTTTTGATG	52.44	-63.65	1.21377	21	1	164	-104.4	TCAAAAGCCATAGTTGACAAG(169)	0.009901
Mock	Seq-128	scaffold59294|size2090	221	241	- [Negative strand]	1394761	TTTCGTCTATGGCTTTTGATG	52.44	-63.65	1.21377	21	1	164	-104.4	TCAAAAGCCATAGTTGACAAG(1)	0.009901
Infected	Seq-129	scaffold470825|size345	297	317	+ [Positive strand]	25	TTTGAGTTTTTTCATTTGAGG	32.26	-27.4	0.849349	21	5	93	-25.49	NO	0.009901
Mock	Seq-129	scaffold470825|size345	297	317	+ [Positive strand]	484	TTTGAGTTTTTTCATTTGAGG	32.26	-27.4	0.849349	21	5	93	-25.49	NO	0.019802
Infected	Seq-130	scaffold793758|size247	59	79	+ [Positive strand]	100	TTTGTAGAGAACCTTGTTTGC	47.06	-31.07	0.660221	21	7	102	-31.7	NO	0.039604
Mock	Seq-130	scaffold793758|size247	59	79	+ [Positive strand]	100	TTTGTAGAGAACCTTGTTTGC	47.06	-31.07	0.660221	21	7	102	-31.7	NO	0.039604
Mock	Seq-131	scaffold218445|size602	326	346	+ [Positive strand]	49	TTTTGGTCAAACTTGAGATGC	33.33	-28.58	0.857486	21	13	99	-28.3	NO	0.009901
Mock	Seq-131	scaffold786697|size249	212	232	+ [Positive strand]	49	TTTTGGTCAAACTTGAGATGC	23.44	-35.03	1.49445	21	13	192	-67.27	NO	0.009901

## Sheet: Table S4
Table S4: Putative targets of novel miRNAs in sugarcane. EST sugarcane data from Gene Index version 3.0 was used to search for potential miRNA targets by psRNAtarget prediction pipeline.
miRNA_Acc.	Target_Acc.	Expectation	UPE	miRNA_start	miRNA_end	Target_start	Target_end	miRNA_aligned_fragment	Target_aligned_fragment	Inhibition	Target_Desc.	Multiplicity
AAATTTTTTGAATAAGACGAGT	CA238633	0.0	-1.0	1	22	225	246	AAAUUUUUUGAAUAAGACGAGU	ACUCGUCUUAUUCAAAAAAUUU	Cleavage	UniRef100_O36398 Cluster: R-transactivator; n=1; Alcelaphine herpesvirus 1|Rep: R-transactivator - Alcelaphine, partial (1%)	1
AAATTTTTTGAATAAGACGAGT	CA238270	0.0	-1.0	1	22	426	447	AAAUUUUUUGAAUAAGACGAGU	ACUCGUCUUAUUCAAAAAAUUU	Cleavage	similar to UniRef100_A4AJE4 Cluster: Threonine dehydratase; n=1; marine actinobacterium PHSC20C1|Rep: Threonine dehydratase - marine actinobacterium PHSC20C1, partial (5%)	1
AATTGCATTTGTGAACTTGTA	CA071235	0.0	-1.0	1	21	193	213	AAUUGCAUUUGUGAACUUGUA	UACAAGUUCACAAAUGCAAUU	Cleavage	homologue to UniRef100_Q7XD60 Cluster: HAT family dimerisation domain containing protein; n=1; Oryza sativa Japonica Group|Rep: HAT family dimerisation domain containing protein - Oryza sativa subsp. japonica (Rice), partial (3%)	1
ACCTAGAAAAGCCAGAACGAC	CN608955	0.0	-1.0	1	21	128	148	ACCUAGAAAAGCCAGAACGAC	GUCGUUCUGGCUUUUCUAGGU	Cleavage		1
AGACAAATTTATTAAGCCTAA	CA212178	0.0	-1.0	1	21	119	139	AGACAAAUUUAUUAAGCCUAA	UUAGGCUUAAUAAAUUUGUCU	Cleavage		1
ATGGTGCTGAACGAGCGAGCC	TC149030	0.0	-1.0	1	21	212	232	AUGGUGCUGAACGAGCGAGCC	GGCUCGCUCGUUCAGCACCAU	Cleavage	weakly similar to UniRef100_Q0DJF4 Cluster: Os05g0293200 protein; n=1; Oryza sativa Japonica Group|Rep: Os05g0293200 protein - Oryza sativa subsp. japonica (Rice), partial (15%)	1
ATTGGATCATATATAACTTAG	CA249503	0.0	-1.0	1	21	15	35	AUUGGAUCAUAUAUAACUUAG	CUAAGUUAUAUAUGAUCCAAU	Cleavage		1
CACATCAATCATTCGGGCGTGG	CA205211	0.0	-1.0	1	22	438	459	CACAUCAAUCAUUCGGGCGUGG	CCACGCCCGAAUGAUUGAUGUG	Cleavage		1
CCTGAACTTTGCAAAACCGGC	CA136228	0.0	-1.0	1	21	359	379	CCUGAACUUUGCAAAACCGGC	GCCGGUUUUGCAAAGUUCAGG	Cleavage	similar to UniRef100_Q1AKH8 Cluster: Reverse transcriptase family member; n=1; Glycine max|Rep: Reverse transcriptase family member - Glycine max (Soybean), partial (7%)	1
CCTGAACTTTGCAAAACCGGC	CA208275	0.0	-1.0	1	21	226	246	CCUGAACUUUGCAAAACCGGC	GUCGGUUUUGCAAAGUUCAGG	Cleavage		1
CCTTCGGGTGGAACTGCCTGGG	TC139165	0.0	-1.0	1	22	1161	1182	CCUUCGGGUGGAACUGCCUGGG	CCUAGGCAGUUCCACCCGAAGG	Cleavage	similar to UniRef100_Q9M0Z9 Cluster: Sugar transporter ERD6-like 15; n=1; Arabidopsis thaliana|Rep: Sugar transporter ERD6-like 15 - Arabidopsis thaliana (Mouse-ear cress), partial (5%)	1
CGGACGGGTCGACGGAGAGCG	CA099701	0.0	-1.0	1	21	440	460	CGGACGGGUCGACGGAGAGCG	CGCUCUCCGUCGACCCGUCCG	Cleavage	similar to UniRef100_Q0DVF9 Cluster: Os03g0131600 protein; n=1; Oryza sativa Japonica Group|Rep: Os03g0131600 protein - Oryza sativa subsp. japonica (Rice), partial (7%)	1
CGGACGGGTCGACGGAGAGCGC	CA099701	0.0	-1.0	1	22	439	460	CGGACGGGUCGACGGAGAGCGC	GCGCUCUCCGUCGACCCGUCCG	Cleavage	similar to UniRef100_Q0DVF9 Cluster: Os03g0131600 protein; n=1; Oryza sativa Japonica Group|Rep: Os03g0131600 protein - Oryza sativa subsp. japonica (Rice), partial (7%)	1
GAACCGGCAGTGATAAGTGGA	BQ533852	0.0	-1.0	1	21	13	33	GAACCGGCAGUGAUAAGUGGA	UCCACUUAUCACUGCCGGUUC	Cleavage		1
GCTCCAGGTGCGGCATATGTGG	CA099701	0.0	-1.0	1	22	265	286	GCUCCAGGUGCGGCAUAUGUGG	AGACAUAUGCCGCACCUGGAGC	Cleavage	similar to UniRef100_Q0DVF9 Cluster: Os03g0131600 protein; n=1; Oryza sativa Japonica Group|Rep: Os03g0131600 protein - Oryza sativa subsp. japonica (Rice), partial (7%)	1
GCTCCTTGACGAAGGCCAGGC	TC152760	0.0	-1.0	1	21	351	371	GCUCCUUGACGAAGGCCAGGC	GCCUGGCCUUCGUCAAGGAGC	Cleavage	similar to UniRef100_Q0J6Y6 Cluster: Os08g0248500 protein; n=1; Oryza sativa Japonica Group|Rep: Os08g0248500 protein - Oryza sativa subsp. japonica (Rice), partial (14%)	1
GGCAGAGCTCGCCGCCGTCGAG	TC133032	0.0	-1.0	1	22	738	759	GGCAGAGCUCGCCGCCGUCGAG	CUCGACGGCGGCGAGCUCUGCC	Cleavage	similar to UniRef100_A4S6V1 Cluster: Predicted protein; n=1; Ostreococcus lucimarinus CCE9901|Rep: Predicted protein - Ostreococcus lucimarinus (strain CCE9901), partial (5%)	1
GGGATGTAGTAGACACCGGTG	CO373576	0.0	-1.0	1	21	262	282	GGGAUGUAGUAGACACCGGUG	CACCGGUGUCUACUACAUCCC	Cleavage	similar to UniRef100_Q0J6Y6 Cluster: Os08g0248500 protein; n=1; Oryza sativa Japonica Group|Rep: Os08g0248500 protein - Oryza sativa subsp. japonica (Rice), partial (6%)	1
GTATGAGCCCCGTGGACTAGCC	BQ534683	0.0	-1.0	1	22	97	118	GUAUGAGCCCCGUGGACUAGCC	GGCUAGUCCACGGGGCUCAUAC	Cleavage	homologue to emb|Z00028.1|CHZMRRNA Zea mays chloroplast rRNA-operon, partial (4%)	1
GTATGAGCCCCGTGGACTAGCC	CA125738	0.0	-1.0	1	22	92	113	GUAUGAGCCCCGUGGACUAGCC	GGCUAGUCCACGGGGCUCAUAC	Cleavage	homologue to emb|Z00028.1|CHZMRRNA Zea mays chloroplast rRNA-operon, partial (6%)	1
GTATGAGCCCCGTGGACTAGCC	TC147232	0.0	-1.0	1	22	162	183	GUAUGAGCCCCGUGGACUAGCC	GGCUAGUCCACGGGGCUCAUAC	Cleavage	homologue to UniRef100_A4QMC1 Cluster: ORF61c; n=1; Pinus koraiensis|Rep: ORF61c - Pinus koraiensis (Korean pine), partial (98%)	1
GTTGAGCTCCTTGACGAAGGC	TC152760	0.0	-1.0	1	21	356	376	GUUGAGCUCCUUGACGAAGGC	GCCUUCGUCAAGGAGCUCAAC	Cleavage	similar to UniRef100_Q0J6Y6 Cluster: Os08g0248500 protein; n=1; Oryza sativa Japonica Group|Rep: Os08g0248500 protein - Oryza sativa subsp. japonica (Rice), partial (14%)	1
TACCTCACCCGGATGTGCTTGC	DN194970	0.0	-1.0	1	22	173	194	UACCUCACCCGGAUGUGCUUGC	GCAAGCACAUCCGGGUGAGGUA	Cleavage	homologue to UniRef100_Q0DIM5 Cluster: Os05g0376700 protein; n=1; Oryza sativa Japonica Group|Rep: Os05g0376700 protein - Oryza sativa subsp. japonica (Rice), partial (8%)	1
TACCTCACCCGGATGTGCTTGC	CA300616	0.0	-1.0	1	22	289	310	UACCUCACCCGGAUGUGCUUGC	GCAAGCACAUCCGGGUGAGGUA	Cleavage	similar to UniRef100_Q0E147 Cluster: Os02g0491900 protein; n=1; Oryza sativa Japonica Group|Rep: Os02g0491900 protein - Oryza sativa subsp. japonica (Rice), partial (9%)	1
TACGACTGAGCTGCATCAGGGC	CA076329	0.0	-1.0	1	22	369	390	UACGACUGAGCUGCAUCAGGGC	GCCCUGAUGCAGCUCAGUCGUA	Cleavage		1
TTAGCCTCGATGGGCAAGTGG	CA167229	0.0	-1.0	1	21	362	382	UUAGCCUCGAUGGGCAAGUGG	CCACUUGCCCAUCGAGGCUAA	Cleavage	similar to UniRef100_Q1AKH8 Cluster: Reverse transcriptase family member; n=1; Glycine max|Rep: Reverse transcriptase family member - Glycine max (Soybean), partial (12%)	1
TTAGCCTCGATGGGCAAGTGG	TC120409	0.0	-1.0	1	21	41	61	UUAGCCUCGAUGGGCAAGUGG	CCACUUGCCCAUCGAGGCUAA	Cleavage		1
TTGATGACAACCAACTTAGGC	DN234865	0.0	-1.0	1	21	336	356	UUGAUGACAACCAACUUAGGC	GCCUAAGUUGGUUGUCAUCAA	Cleavage		1
TTTTGGTCAAACTTGAGATGC	TC132501	0.0	-1.0	1	21	979	999	UUUUGGUCAAACUUGAGAUGC	GCAUCUCAAGUUUGACCAAAA	Cleavage	similar to UniRef100_A7PCX3 Cluster: Chromosome chr17 scaffold_12, whole genome shotgun sequence; n=1; Vitis vinifera|Rep: Chromosome chr17 scaffold_12, whole genome shotgun sequence - Vitis vinifera (Grape), partial (5%)	1
AATCCACATGTATTGAAGTGG	CA296316	1.0	-1.0	1	21	485	505	AAUCCACAUGUAUUGAAGUGG	CUACUCCAAUACAUGUGGAUU	Cleavage		1
AATCCACATGTGTTAGAGTGG	TC125281	1.0	-1.0	1	21	139	159	AAUCCACAUGUGUUAGAGUGG	CCACUCCAACACAUGUGGAUU	Cleavage	similar to UniRef100_Q2R3L9 Cluster: Expressed protein; n=1; Oryza sativa Japonica Group|Rep: Expressed protein - Oryza sativa subsp. japonica (Rice), partial (3%)	1
AATCCATGTGTGTTGGGGTGG	CA113506	1.0	-1.0	1	21	498	518	AAUCCAUGUGUGUUGGGGUGG	CCACUCCAACACACAUGGAUU	Cleavage	similar to UniRef100_Q0IXG5 Cluster: Os10g0439600 protein; n=1; Oryza sativa Japonica Group|Rep: Os10g0439600 protein - Oryza sativa subsp. japonica (Rice), partial (41%)	1
ACACTTTTAATGGGACGGAGG	TC127982	1.0	-1.0	1	21	1067	1087	ACACUUUUAAUGGGACGGAGG	UUUUCGUCCCAUUAAAAGUGU	Cleavage	homologue to UniRef100_Q41783 Cluster: Tubulin beta-6 chain; n=1; Zea mays|Rep: Tubulin beta-6 chain - Zea mays (Maize), partial (29%)	1
AGACAGTGCTCCTCCGGTGCC	TC149687	1.0	-1.0	1	21	378	398	AGACAGUGCUCCUCCGGUGCC	GGCACCGGAGGAGCACUGUCC	Cleavage	similar to UniRef100_Q2IMJ3 Cluster: LigA; n=1; Anaeromyxobacter dehalogenans 2CP-C|Rep: LigA - Anaeromyxobacter dehalogenans (strain 2CP-C), partial (3%)	1
CAGCGTCGGAGACCGCGGTCGG	CA238683	1.0	-1.0	1	22	16	37	CAGCGUCGGAGACCGCGGUCGG	CCAACCGCAGUCUCCGACGCUG	Cleavage		1
CCTGAACTTTGCAAAACCGGC	TC154712	1.0	-1.0	1	21	590	610	CCUGAACUUUGCAAAACCGGC	GCCGGUCUUGCAAAGUUCAGG	Cleavage	similar to UniRef100_Q6K907 Cluster: Rjs-like protein; n=1; Oryza sativa Japonica Group|Rep: Rjs-like protein - Oryza sativa subsp. japonica (Rice), partial (13%)	1
CGTAGACTAAGAAGAACGGAGT	TC142965	1.0	-1.0	1	22	508	529	CGUAGACUAAGAAGAACGGAGU	ACUCCAUUCUUCUUAGUCUACG	Cleavage	similar to UniRef100_Q9ATW2 Cluster: RIRE gag/pol protein; n=1; Zea mays|Rep: RIRE gag/pol protein - Zea mays (Maize), partial (78%)	1
GATGGATGAGGTCACAAGGGAC	CA073751	1.0	-1.0	1	22	86	107	GAUGGAUGAGGUCACAAGGGAC	GUCUCUUGUGACCUCAUCCAUC	Cleavage	homologue to UniRef100_Q6JN51 Cluster: Ethylene receptor; n=1; Zea mays|Rep: Ethylene receptor - Zea mays (Maize), partial (11%)	1
GCTCCTTGACGAAGGCCAGGC	TC143697	1.0	-1.0	1	21	614	634	GCUCCUUGACGAAGGCCAGGC	UCCAGGCCUUCGUCAAGGAGC	Cleavage	similar to UniRef100_Q0JDF4 Cluster: Os04g0407900 protein; n=1; Oryza sativa Japonica Group|Rep: Os04g0407900 protein - Oryza sativa subsp. japonica (Rice), partial (67%)	1
GGGATGTAGTAGACACCGGTG	GE324983	1.0	-1.0	1	21	255	275	GGGAUGUAGUAGACACCGGUG	CAUCGGUGUCUACUACAUCCC	Cleavage	similar to UniRef100_Q0J6Y6 Cluster: Os08g0248500 protein; n=1; Oryza sativa Japonica Group|Rep: Os08g0248500 protein - Oryza sativa subsp. japonica (Rice), partial (7%)	1
TACGACTGAGCTGCATCAGGGC	TC149030	1.0	-1.0	1	22	711	732	UACGACUGAGCUGCAUCAGGGC	GCCCUGAUACAGCUCAGUCGUA	Cleavage	weakly similar to UniRef100_Q0DJF4 Cluster: Os05g0293200 protein; n=1; Oryza sativa Japonica Group|Rep: Os05g0293200 protein - Oryza sativa subsp. japonica (Rice), partial (15%)	1
TACGACTGAGCTGCATCAGGGC	TC154819	1.0	-1.0	1	22	497	518	UACGACUGAGCUGCAUCAGGGC	GCCCUGAUACAGCUCAGUCGUA	Cleavage	weakly similar to UniRef100_Q0DJF4 Cluster: Os05g0293200 protein; n=1; Oryza sativa Japonica Group|Rep: Os05g0293200 protein - Oryza sativa subsp. japonica (Rice), partial (17%)	1
TACGACTGAGCTGCATCAGGGC	TC155052	1.0	-1.0	1	22	727	748	UACGACUGAGCUGCAUCAGGGC	GCCCUGAUACAGCUCAGUCGUA	Cleavage	similar to UniRef100_Q0DS16 Cluster: Os03g0339100 protein; n=2; Oryza sativa Japonica Group|Rep: Os03g0339100 protein - Oryza sativa subsp. japonica (Rice), partial (29%)	1
TACGACTGAGCTGCATCAGGGC	TC152149	1.0	-1.0	1	22	438	459	UACGACUGAGCUGCAUCAGGGC	GCCCUGAUACAGCUCAGUCGUA	Cleavage	weakly similar to UniRef100_Q0DJF4 Cluster: Os05g0293200 protein; n=1; Oryza sativa Japonica Group|Rep: Os05g0293200 protein - Oryza sativa subsp. japonica (Rice), partial (14%)	1
TACGACTGAGCTGCATCAGGGC	TC128709	1.0	-1.0	1	22	257	278	UACGACUGAGCUGCAUCAGGGC	GCCCUGAUACAGCUCAGUCGUA	Cleavage		1
TACGACTGAGCTGCATCAGGGC	CA117084	1.0	-1.0	1	22	356	377	UACGACUGAGCUGCAUCAGGGC	GCCCUGAUACAGCUCAGUCGUA	Cleavage	similar to UniRef100_Q7XBW4 Cluster: Expressed protein; n=2; Oryza sativa|Rep: Expressed protein - Oryza sativa subsp. japonica (Rice), partial (6%)	1
TCTCTGTAAAATTTGGCGGTA	CA265790	1.0	-1.0	1	21	273	293	UCUCUGUAAAAUUUGGCGGUA	AGCGGCCAAAUUUUACAGAGA	Cleavage	homologue to UniRef100_A7QS17 Cluster: Chromosome undetermined scaffold_155, whole genome shotgun sequence; n=1; Vitis vinifera|Rep: Chromosome undetermined scaffold_155, whole genome shotgun sequence - Vitis vinifera (Grape), partial (8%)	1
TGGCACGACAAAAAGCTCGCA	TC144699	1.0	-1.0	1	21	1368	1388	UGGCACGACAAAAAGCUCGCA	CACGAGUUUUUUGUCGUGCCA	Cleavage	similar to UniRef100_A7QBQ6 Cluster: Chromosome chr1 scaffold_75, whole genome shotgun sequence; n=1; Vitis vinifera|Rep: Chromosome chr1 scaffold_75, whole genome shotgun sequence - Vitis vinifera (Grape), partial (95%)	1
TTAGCCTCGATGGGCAAGTGG	CA094606	1.0	-1.0	1	21	294	314	UUAGCCUCGAUGGGCAAGUGG	CCACUUUCCCAUCGAGGCUAA	Cleavage		1
TTTTGGTCAAACTTGAGATGC	CA121526	1.0	-1.0	1	21	573	593	UUUUGGUCAAACUUGAGAUGC	GCAUCUUAAGUUUGACCAAAA	Cleavage	homologue to UniRef100_Q0J2W7 Cluster: Os09g0287300 protein; n=1; Oryza sativa Japonica Group|Rep: Os09g0287300 protein - Oryza sativa subsp. japonica (Rice), partial (65%)	1
TTTTGGTCAAACTTGAGATGC	CA267428	1.0	-1.0	1	21	503	523	UUUUGGUCAAACUUGAGAUGC	GCAUCUCAAGUUUGACCAAAU	Cleavage	similar to UniRef100_A8V924 Cluster: Drug resistance transporter, Bcr/CflA subfamily; n=1; Anaeromyxobacter sp. K|Rep: Drug resistance transporter, Bcr/CflA subfamily - Anaeromyxobacter sp. K, partial (4%)	1
TTTTGGTCAAACTTGAGATGC	CA238224	1.0	-1.0	1	21	225	245	UUUUGGUCAAACUUGAGAUGC	ACAUCUUAAGUUUGACCAAAA	Cleavage		1
TTTTGGTCAAACTTGAGATGC	CA287554	1.0	-1.0	1	21	170	190	UUUUGGUCAAACUUGAGAUGC	GGAUCUCAAGUUUGACCAAAU	Cleavage	UniRef100_A7QNI4 Cluster: 2-C-methyl-D-erythritol 2,4-cyclodiphosphate synthase; n=1; Vitis vinifera|Rep: 2-C-methyl-D-erythritol 2,4-cyclodiphosphate synthase - Vitis vinifera (Grape), partial (10%)	1
TTTTGGTCAAACTTGAGATGC	CA283028	1.0	-1.0	1	21	83	103	UUUUGGUCAAACUUGAGAUGC	GGAUCUCAAGUUUGACCAAAU	Cleavage		1
TTTTGGTCAAACTTGAGATGC	CA241027	1.0	-1.0	1	21	301	321	UUUUGGUCAAACUUGAGAUGC	GGAUCUCAAGUUUGACCAAAU	Cleavage	similar to UniRef100_Q4J9P7 Cluster: Phospholipase; n=1; Sulfolobus acidocaldarius|Rep: Phospholipase - Sulfolobus acidocaldarius, partial (4%)	1
TTTTGGTCAAACTTGAGATGC	CA214874	1.0	-1.0	1	21	351	371	UUUUGGUCAAACUUGAGAUGC	GAAUCUCAAGUUUGACCAAAU	Cleavage		1
AATCCACATGCGTTGGAGTGG	TC125281	1.5	-1.0	1	21	139	159	AAUCCACAUGCGUUGGAGUGG	CCACUCCAACACAUGUGGAUU	Translation	similar to UniRef100_Q2R3L9 Cluster: Expressed protein; n=1; Oryza sativa Japonica Group|Rep: Expressed protein - Oryza sativa subsp. japonica (Rice), partial (3%)	1
AATCCACATGTATTGAAGTGG	CA169469	1.5	-1.0	1	21	36	56	AAUCCACAUGUAUUGAAGUGG	CCACUUCAACACAUGUGGAUU	Cleavage	similar to UniRef100_A8Q403 Cluster: Nematode cuticle collagen N-terminal domain containing protein; n=1; Brugia malayi|Rep: Nematode cuticle collagen N-terminal domain containing protein - Brugia malayi (Filarial nematode worm), partial (5%)	1
ACACTTTTAATGGGACGGAGG	CA260383	1.5	-1.0	1	21	144	164	ACACUUUUAAUGGGACGGAGG	CCUCCGUCCCAUUGAAAGUGU	Cleavage	weakly similar to UniRef100_A1BQV1 Cluster: Cytochrome P450 CYP51H10; n=1; Avena strigosa|Rep: Cytochrome P450 CYP51H10 - Avena strigosa (black oat), partial (22%)	1
ACACTTTTAATGGGACGGAGG	CA283628	1.5	-1.0	1	21	36	56	ACACUUUUAAUGGGACGGAGG	CCUCCGUCCCAUUGAAAGUGU	Cleavage	similar to UniRef100_Q9FQA8 Cluster: Glutathione S-transferase GST 31; n=1; Zea mays|Rep: Glutathione S-transferase GST 31 - Zea mays (Maize), partial (59%)	1
ACACTTTTAATGGGACGGAGG	CA232850	1.5	-1.0	1	21	219	239	ACACUUUUAAUGGGACGGAGG	CCUCCGUCCCAUUGAAAGUGU	Cleavage	homologue to UniRef100_Q0JL44 Cluster: Os01g0624500 protein; n=1; Oryza sativa Japonica Group|Rep: Os01g0624500 protein - Oryza sativa subsp. japonica (Rice), partial (23%)	1
ACATCCTTTTTGGGACGGAGG	CA222833	1.5	-1.0	1	21	208	228	ACAUCCUUUUUGGGACGGAGG	CCUCCGUCCCAAAAAGAAUGU	Cleavage	weakly similar to UniRef100_A7P530 Cluster: Chromosome chr4 scaffold_6, whole genome shotgun sequence; n=1; Vitis vinifera|Rep: Chromosome chr4 scaffold_6, whole genome shotgun sequence - Vitis vinifera (Grape), partial (10%)	1
ACCTAGAAAAGCCAGAACGAC	CA224947	1.5	-1.0	1	21	470	490	ACCUAGAAAAGCCAGAACGAC	GUCGUUCUGGCUUUUCUAGCU	Cleavage	UniRef100_UPI00015DD466 Cluster: peptidase M23 domain protein; n=1; Acaryochloris marina MBIC11017|Rep: peptidase M23 domain protein - Acaryochloris marina MBIC11017, partial (5%)	1
AGACAAATTTATTAAGCCTAA	CA292478	1.5	-1.0	1	21	237	257	AGACAAAUUUAUUAAGCCUAA	CUAGGCUUAAUAGAUUUGUCU	Cleavage	similar to UniRef100_Q9SJE4 Cluster: T27G7.16; n=1; Arabidopsis thaliana|Rep: T27G7.16 - Arabidopsis thaliana (Mouse-ear cress), partial (10%)	1
AGACAAATTTATTAAGCCTAA	TC148316	1.5	-1.0	1	21	251	271	AGACAAAUUUAUUAAGCCUAA	UUAGGCUUAAAAAAUUUGUCU	Translation	similar to UniRef100_A4TMT5 Cluster: Membrane protein; n=8; Yersinia|Rep: Membrane protein - Yersinia pestis (strain Pestoides F), partial (6%)	1
AGACAAATTTATTAAGCCTAA	CA168146	1.5	-1.0	1	21	5	25	AGACAAAUUUAUUAAGCCUAA	UUAGGCUUAAUAAAUUCGUCU	Cleavage		1
ATGGTGCTGAACGAGCGAGCC	TC154819	1.5	-1.0	1	21	231	251	AUGGUGCUGAACGAGCGAGCC	GGCUCGCUCAUUCAGCACCAU	Cleavage	weakly similar to UniRef100_Q0DJF4 Cluster: Os05g0293200 protein; n=1; Oryza sativa Japonica Group|Rep: Os05g0293200 protein - Oryza sativa subsp. japonica (Rice), partial (17%)	1
CACGGGTTCTGGAACGAAGGC	CA122989	1.5	-1.0	1	21	414	434	CACGGGUUCUGGAACGAAGGC	GCCUUCGUUUCAGAACCCGUG	Cleavage	weakly similar to UniRef100_Q948Y7 Cluster: VMP3 protein; n=1; Volvox carteri f. nagariensis|Rep: VMP3 protein - Volvox carteri f. nagariensis, partial (5%)	1
CACGGGTTCTGGAACGAAGGC	TC154819	1.5	-1.0	1	21	74	94	CACGGGUUCUGGAACGAAGGC	GCCUUCGUUUCAGAACCCGUG	Cleavage	weakly similar to UniRef100_Q0DJF4 Cluster: Os05g0293200 protein; n=1; Oryza sativa Japonica Group|Rep: Os05g0293200 protein - Oryza sativa subsp. japonica (Rice), partial (17%)	1
CCTGAACTTTGCAAAACCGGC	CA121528	1.5	-1.0	1	21	105	125	CCUGAACUUUGCAAAACCGGC	GCCGGUUUUGCAAAGUUUAGG	Cleavage		1
CCTGAACTTTGCAAAACCGGC	CA258077	1.5	-1.0	1	21	58	78	CCUGAACUUUGCAAAACCGGC	GCCGGUUUUACAAAGUUCAGG	Cleavage	similar to UniRef100_A9IMX4 Cluster: Beta-lactam antibiotic acylase family protein; n=1; Bordetella petrii|Rep: Beta-lactam, partial (1%)	1
GAACTGCCTGGGGAGACGATAG	TC139165	1.5	-1.0	1	22	1151	1172	GAACUGCCUGGGGAGACGAUAG	CUAUCGUCUCCCUAGGCAGUUC	Translation	similar to UniRef100_Q9M0Z9 Cluster: Sugar transporter ERD6-like 15; n=1; Arabidopsis thaliana|Rep: Sugar transporter ERD6-like 15 - Arabidopsis thaliana (Mouse-ear cress), partial (5%)	1
GACGTGGTAGCACCTTGGCGC	CA263233	1.5	-1.0	1	21	215	235	GACGUGGUAGCACCUUGGCGC	AUGCCAAGGUGCUGCCACGUC	Cleavage		1
GCTCCTTGACGAAGGCCAGGC	CA115704	1.5	-1.0	1	21	89	109	GCUCCUUGACGAAGGCCAGGC	GCCUGGCCUUCGCCAAGGAGC	Cleavage		1
GCTCCTTGACGAAGGCCAGGC	CA196875	1.5	-1.0	1	21	528	548	GCUCCUUGACGAAGGCCAGGC	GCCUGGCCUUCGCCAAGGAGC	Cleavage		1
GCTCCTTGACGAAGGCCAGGC	TC144248	1.5	-1.0	1	21	723	743	GCUCCUUGACGAAGGCCAGGC	GCCUGGCCUUCGCCAAGGAGC	Cleavage		1
GCTCCTTGACGAAGGCCAGGC	TC117038	1.5	-1.0	1	21	81	101	GCUCCUUGACGAAGGCCAGGC	GCCUGGCCUUCGCCAAGGAGC	Cleavage	homologue to UniRef100_Q9M7S2 Cluster: 4-coumarate--CoA ligase 4CL2; n=1; Lolium perenne|Rep: 4-coumarate--CoA ligase 4CL2 - Lolium perenne (Perennial ryegrass), partial (41%)	1
TACGACTGAGCTGCATCAGGGC	TC128632	1.5	-1.0	1	22	374	395	UACGACUGAGCUGCAUCAGGGC	GCCCUGAUGCAGCUCCGUCGUA	Cleavage	similar to UniRef100_Q0DJF4 Cluster: Os05g0293200 protein; n=1; Oryza sativa Japonica Group|Rep: Os05g0293200 protein - Oryza sativa subsp. japonica (Rice), partial (15%)	1
TAGAGAGGTTTAGATCTGTTC	TC150157	1.5	-1.0	1	21	61	81	UAGAGAGGUUUAGAUCUGUUC	GGACAGAUCUAAACCACUCUA	Cleavage	weakly similar to UniRef100_Q53NQ7 Cluster: Protein-tyrosine phosphatase; n=1; Oryza sativa Japonica Group|Rep: Protein-tyrosine phosphatase - Oryza sativa subsp. japonica (Rice), partial (19%)	1
TGGACGGCAGTCATCACCGCC	TC152760	1.5	-1.0	1	21	229	249	UGGACGGCAGUCAUCACCGCC	GGCGGUGAUGACCGCCGUCCA	Cleavage	similar to UniRef100_Q0J6Y6 Cluster: Os08g0248500 protein; n=1; Oryza sativa Japonica Group|Rep: Os08g0248500 protein - Oryza sativa subsp. japonica (Rice), partial (14%)	1
TGGTGGTTGTCGCAGAAATCC	CA238683	1.5	-1.0	1	21	340	360	UGGUGGUUGUCGCAGAAAUCC	AGAUUUCUGCGACAACCAUCA	Cleavage		1
TTCGAGACTGAATTCGTTTAG	CA210836	1.5	-1.0	1	21	100	120	UUCGAGACUGAAUUCGUUUAG	CUAAACGAAUUUAGUCUCGAA	Translation		1
TTTATAGATTCGTCTCGCAAA	CA157445	1.5	-1.0	1	21	137	157	UUUAUAGAUUCGUCUCGCAAA	UUUGCGAGACGAAUCUAUUAA	Cleavage		1
TTTTGGTCAAACTTGAGATGC	TC135499	1.5	-1.0	1	21	379	399	UUUUGGUCAAACUUGAGAUGC	GCAUCUCAAGUUUAACCAAAA	Cleavage		1
AAATTTTTTGAATAAGACGAGT	DV730550	2.0	-1.0	1	22	355	375	AAAUUUUUUGAAUAAGACGAGU	AC-CGUGCUAUUCAAAAAAUUU	Cleavage	weakly similar to UniRef100_Q2QW81 Cluster: HAT family dimerisation domain containing protein; n=1; Oryza sativa Japonica Group|Rep: HAT family dimerisation domain containing protein - Oryza sativa subsp. japonica (Rice), partial (5%)	1
AACATTTAGGGATGGTGTGAG	TC149759	2.0	-1.0	1	21	520	540	AACAUUUAGGGAUGGUGUGAG	CUCCCUCCAUCCCUAAAUGUU	Cleavage	similar to UniRef100_Q0DI02 Cluster: Os05g0427300 protein; n=1; Oryza sativa Japonica Group|Rep: Os05g0427300 protein - Oryza sativa subsp. japonica (Rice), partial (95%)	1
AATCCACATGTGTTAGAGTGG	CA169469	2.0	-1.0	1	21	36	56	AAUCCACAUGUGUUAGAGUGG	CCACUUCAACACAUGUGGAUU	Cleavage	similar to UniRef100_A8Q403 Cluster: Nematode cuticle collagen N-terminal domain containing protein; n=1; Brugia malayi|Rep: Nematode cuticle collagen N-terminal domain containing protein - Brugia malayi (Filarial nematode worm), partial (5%)	1
AATCCACATGTGTTAGGGTGG	TC125281	2.0	-1.0	1	21	139	159	AAUCCACAUGUGUUAGGGUGG	CCACUCCAACACAUGUGGAUU	Cleavage	similar to UniRef100_Q2R3L9 Cluster: Expressed protein; n=1; Oryza sativa Japonica Group|Rep: Expressed protein - Oryza sativa subsp. japonica (Rice), partial (3%)	1
ACCTAGAAAAGCCAGAACGAC	CA253323	2.0	-1.0	1	21	88	108	ACCUAGAAAAGCCAGAACGAC	GUUGUUCAGGCUUUUCUAGGU	Cleavage	UniRef100_A7T1X0 Cluster: Predicted protein; n=1; Nematostella vectensis|Rep: Predicted protein - Nematostella vectensis (Starlet sea anemone), partial (19%)	1
ACCTAGAAAAGCCAGAACGAC	CN609341	2.0	-1.0	1	21	234	254	ACCUAGAAAAGCCAGAACGAC	AUCAUUUUGGCUUUUCUAGGU	Cleavage		1
AGAACAGCGGGGAGGTGCTGC	TC138829	2.0	-1.0	1	21	786	807	AGAACAGCGGGGAGGUGC-UGC	GCAAGCACCUCCCCGCUGUUCU	Cleavage	homologue to UniRef100_A3HE51 Cluster: Homoserine kinase; n=1; Pseudomonas putida GB-1|Rep: Homoserine kinase - Pseudomonas putida (strain GB-1), partial (5%)	1
AGTTTGACTTCTCAAGAAGCG	CA120563	2.0	-1.0	1	21	242	262	AGUUUGACUUCUCAAGAAGCG	CGCUUCUCGAGAAGUCAAACC	Cleavage	similar to UniRef100_Q1QGU2 Cluster: ATP dependent DNA ligase; n=1; Nitrobacter hamburgensis X14|Rep: ATP dependent DNA ligase - Nitrobacter hamburgensis (strain X14 / DSM 10229), partial (6%)	1
CGGACGGGTCGACGGAGAGCG	TC144804	2.0	-1.0	1	21	386	406	CGGACGGGUCGACGGAGAGCG	UCCUCGCCGUCGACCCGUCCA	Cleavage	similar to UniRef100_A7QFQ7 Cluster: Chromosome chr8 scaffold_88, whole genome shotgun sequence; n=1; Vitis vinifera|Rep: Chromosome chr8 scaffold_88, whole genome shotgun sequence - Vitis vinifera (Grape), partial (22%)	1
CGGACGGGTCGACGGAGAGCGC	TC144804	2.0	-1.0	1	22	385	406	CGGACGGGUCGACGGAGAGCGC	AUCCUCGCCGUCGACCCGUCCA	Cleavage	similar to UniRef100_A7QFQ7 Cluster: Chromosome chr8 scaffold_88, whole genome shotgun sequence; n=1; Vitis vinifera|Rep: Chromosome chr8 scaffold_88, whole genome shotgun sequence - Vitis vinifera (Grape), partial (22%)	1
GAACAGCGGGGAGGTGCTGCC	TC138829	2.0	-1.0	1	21	785	806	GAACAGCGGGGAGGUGC-UGCC	GGCAAGCACCUCCCCGCUGUUC	Cleavage	homologue to UniRef100_A3HE51 Cluster: Homoserine kinase; n=1; Pseudomonas putida GB-1|Rep: Homoserine kinase - Pseudomonas putida (strain GB-1), partial (5%)	1
GAACCGGCAGTGATAAGTGGA	CA246637	2.0	-1.0	1	21	83	103	GAACCGGCAGUGAUAAGUGGA	CUCAUGUAUCACUGCCGGUUC	Cleavage	similar to UniRef100_Q9DVW0 Cluster: PxORF73 peptide; n=1; Plutella xylostella granulovirus|Rep: PxORF73 peptide - Plutella xylostella granulovirus, partial (12%)	1
GACTGAGGCTCGACGGATCGC	BQ534384	2.0	-1.0	1	21	447	467	GACUGAGGCUCGACGGAUCGC	GCAAUCCAUCGAGCCUCAGUC	Cleavage	similar to UniRef100_Q8LSH4 Cluster: Gag/pol protein; n=1; Zea mays|Rep: Gag/pol protein - Zea mays (Maize), partial (72%)	1
GTTGAGCTCCTTGACGAAGGC	CA274072	2.0	-1.0	1	21	253	273	GUUGAGCUCCUUGACGAAGGC	GGGUGCGUCAAGGAGCUCAAC	Cleavage		1
TACGTGGATTGAGGTGGATAC	TC150092	2.0	-1.0	1	21	1314	1334	UACGUGGAUUGAGGUGGAUAC	GUAUCGACCUCAAUCCACGUG	Cleavage	similar to UniRef100_A7QK92 Cluster: Chromosome chr2 scaffold_112, whole genome shotgun sequence; n=1; Vitis vinifera|Rep: Chromosome chr2 scaffold_112, whole genome shotgun sequence - Vitis vinifera (Grape), partial (94%)	1
TAGTTTGATTTAGGACAAAAC	CA265476	2.0	-1.0	1	19	1	19	UAGUUUGAUUUAGGACAAA	UUUGCCCUAAAUCAAACUU	Cleavage	similar to UniRef100_Q307X2 Cluster: Ubiquitin fusion-degradation protein-like; n=1; Solanum tuberosum|Rep: Ubiquitin fusion-degradation protein-like - Solanum tuberosum (Potato), partial (8%)	1
TATTGGACATCAATTCTCGGC	AA525645	2.0	-1.0	1	21	80	100	UAUUGGACAUCAAUUCUCGGC	GGUGAGAAUUGAUGUCCAAUU	Cleavage		1
TGGTTGATTGGGTGGTCAGGC	CA212131	2.0	-1.0	1	21	326	346	UGGUUGAUUGGGUGGUCAGGC	GAAUGACCACCCAAUCAACCU	Cleavage	weakly similar to UniRef100_A0S5Z4 Cluster: Peroxidase; n=1; Sesamum indicum|Rep: Peroxidase - Sesamum indicum (Oriental sesame) (Gingelly), partial (32%)	1
TTTGTAGAGAACCTTGTTTGC	TC139165	2.0	-1.0	1	21	1197	1217	UUUGUAGAGAACCUUGUUUGC	GCCAACAGGGUUCUCUACAAA	Cleavage	similar to UniRef100_Q9M0Z9 Cluster: Sugar transporter ERD6-like 15; n=1; Arabidopsis thaliana|Rep: Sugar transporter ERD6-like 15 - Arabidopsis thaliana (Mouse-ear cress), partial (5%)	1
TTTTGGTCAAACTTGAGATGC	CA092490	2.0	-1.0	1	21	581	601	UUUUGGUCAAACUUGAGAUGC	AAGUCUCAAGUUUGACCAAAU	Cleavage	similar to UniRef100_Q93119 Cluster: Antheraea pernyi fibroin; n=1; Antheraea pernyi|Rep: Antheraea pernyi fibroin - Antheraea pernyi (Chinese oak silk moth), partial (6%)	1
AAATTTTTTGAATAAGACGAGT	TC124961	2.5	-1.0	1	22	432	453	AAAUUUUUUGAAUAAGACGAGU	GUUCGUUUUAUUCAAAAAUUUU	Cleavage	similar to UniRef100_Q4W1F7 Cluster: Thioredoxin h1 protein; n=1; Zea mays|Rep: Thioredoxin h1 protein - Zea mays (Maize), partial (66%)	1
AAATTTTTTGAATAAGACGAGT	CA109700	2.5	-1.0	1	19	1	19	AAAUUUUUUGAAUAAGACG	CCUCUUAUUCAGAAAAUUU	Cleavage	similar to UniRef100_Q2W8W5 Cluster: Superfamily II DNA/RNA helicase; n=1; Magnetospirillum magneticum AMB-1|Rep: Superfamily, partial (1%)	1
AATCCACATGCGTTGGAGTGG	CA169469	2.5	-1.0	1	21	36	56	AAUCCACAUGCGUUGGAGUGG	CCACUUCAACACAUGUGGAUU	Translation	similar to UniRef100_A8Q403 Cluster: Nematode cuticle collagen N-terminal domain containing protein; n=1; Brugia malayi|Rep: Nematode cuticle collagen N-terminal domain containing protein - Brugia malayi (Filarial nematode worm), partial (5%)	1
AATCCACATGTATTGAAGTGG	CA244639	2.5	-1.0	1	21	217	237	AAUCCACAUGUAUUGAAGUGG	CCACCUCAAUCCAUGUGGAUU	Translation		1
AATCCACATGTATTGAAGTGG	TC125281	2.5	-1.0	1	21	139	159	AAUCCACAUGUAUUGAAGUGG	CCACUCCAACACAUGUGGAUU	Cleavage	similar to UniRef100_Q2R3L9 Cluster: Expressed protein; n=1; Oryza sativa Japonica Group|Rep: Expressed protein - Oryza sativa subsp. japonica (Rice), partial (3%)	1
AATCCACATGTGTTAGAGTGG	CA067067	2.5	-1.0	1	21	544	564	AAUCCACAUGUGUUAGAGUGG	CCACUCUGACCCAUGUGGAUU	Translation	similar to UniRef100_A9TVU1 Cluster: Predicted protein; n=1; Physcomitrella patens subsp. patens|Rep: Predicted protein - Physcomitrella patens subsp. patens, partial (5%)	1
AATCCACATGTGTTAGAGTGG	CA296316	2.5	-1.0	1	21	485	505	AAUCCACAUGUGUUAGAGUGG	CUACUCCAAUACAUGUGGAUU	Cleavage		1
AATCCATGTGTGTTGGGGTGG	CA238969	2.5	-1.0	1	21	312	332	AAUCCAUGUGUGUUGGGGUGG	CCACCCCUACACACGUGGAUU	Cleavage		1
AATCCATGTGTGTTGGGGTGG	CA228651	2.5	-1.0	1	21	87	107	AAUCCAUGUGUGUUGGGGUGG	CUAUCCCAACAAACAUGGAUU	Translation		1
AATTGCATTTGTGAACTTGTA	TC118575	2.5	-1.0	1	21	1008	1028	AAUUGCAUUUGUGAACUUGUA	GUCAAGGUCACAAAUGCGAUU	Cleavage	similar to UniRef100_Q336P7 Cluster: NMD3 family protein, expressed; n=1; Oryza sativa Japonica Group|Rep: NMD3 family protein, expressed - Oryza sativa subsp. japonica (Rice), partial (79%)	1
AATTGTAAGTTATTCTGGCTT	DV733760	2.5	-1.0	1	21	375	395	AAUUGUAAGUUAUUCUGGCUU	AAGCUAGAAUGACUUACAAUU	Translation		1
AATTGTAAGTTATTCTGGCTT	CA217608	2.5	-1.0	1	21	184	204	AAUUGUAAGUUAUUCUGGCUU	AAGCUAGAACAACUUACAAUU	Cleavage	similar to UniRef100_A7Q7I1 Cluster: Chromosome undetermined scaffold_60, whole genome shotgun sequence; n=1; Vitis vinifera|Rep: Chromosome undetermined scaffold_60, whole genome shotgun sequence - Vitis vinifera (Grape), partial (17%)	1
ACATCCTTTTTGGGACGGAGG	CA172053	2.5	-1.0	1	21	14	34	ACAUCCUUUUUGGGACGGAGG	UGUCCCUCCCAAAAAGAAUGU	Cleavage	similar to UniRef100_Q0JLJ7 Cluster: Os01g0595100 protein; n=2; Oryza sativa Japonica Group|Rep: Os01g0595100 protein - Oryza sativa subsp. japonica (Rice), partial (9%)	1
ACATCCTTTTTGGGACGGAGG	CA099603	2.5	-1.0	1	21	418	438	ACAUCCUUUUUGGGACGGAGG	UGUCCCUCCCAAAAAGAAUGU	Cleavage	similar to UniRef100_Q0JLJ7 Cluster: Os01g0595100 protein; n=2; Oryza sativa Japonica Group|Rep: Os01g0595100 protein - Oryza sativa subsp. japonica (Rice), partial (22%)	1
ACATGTCGTCGACGAGGAGGA	TC129917	2.5	-1.0	1	21	607	627	ACAUGUCGUCGACGAGGAGGA	GCAUCCUCGUCGCCGACAUGU	Cleavage	similar to UniRef100_Q8L7P0 Cluster: Phosphoserine aminotransferase; n=1; Arabidopsis thaliana|Rep: Phosphoserine aminotransferase - Arabidopsis thaliana (Mouse-ear cress), partial (80%)	1
ACCTAGAAAAGCCAGAACGAC	CA228402	2.5	-1.0	1	21	353	373	ACCUAGAAAAGCCAGAACGAC	GUUGUUCUGGCUUUUCUAGAU	Cleavage		1
ACCTAGAAAAGCCAGAACGAC	TC115982	2.5	-1.0	1	21	686	706	ACCUAGAAAAGCCAGAACGAC	GACGUUUUGGCUUUUCUAGAU	Cleavage		1
ACCTAGAAAAGCCAGAACGAC	CA111289	2.5	-1.0	1	21	453	473	ACCUAGAAAAGCCAGAACGAC	GACGUUUUGACUUUUCUAGGU	Cleavage	similar to UniRef100_Q43475 Cluster: SNF1-related protein kinase; n=1; Hordeum vulgare|Rep: SNF1-related protein kinase - Hordeum vulgare (Barley), partial (10%)	1
ACCTAGAAAAGCCAGAACGAC	CA066243	2.5	-1.0	1	21	355	375	ACCUAGAAAAGCCAGAACGAC	GCCGUUUUGGCUUUUCUAGAU	Cleavage	similar to UniRef100_A7P038 Cluster: Chromosome chr6 scaffold_3, whole genome shotgun sequence; n=1; Vitis vinifera|Rep: Chromosome chr6 scaffold_3, whole genome shotgun sequence - Vitis vinifera (Grape), partial (32%)	1
ACCTAGAAAAGCCAGAACGAC	CF574551	2.5	-1.0	1	21	118	138	ACCUAGAAAAGCCAGAACGAC	GAUGUUCUGGCUUUUCUAGAU	Cleavage		1
ACCTAGAAAAGCCAGAACGAC	CA167312	2.5	-1.0	1	21	395	415	ACCUAGAAAAGCCAGAACGAC	CCCGUUUUGACUUUUCUAGGU	Cleavage		1
ACTGAGGCTCGACGGATCGCAC	BQ534384	2.5	-1.0	1	22	445	466	ACUGAGGCUCGACGGAUCGCAC	GAGCAAUCCAUCGAGCCUCAGU	Cleavage	similar to UniRef100_Q8LSH4 Cluster: Gag/pol protein; n=1; Zea mays|Rep: Gag/pol protein - Zea mays (Maize), partial (72%)	1
AGAACAGCGGGGAGGTGCTGC	TC140736	2.5	-1.0	1	21	2	22	AGAACAGCGGGGAGGUGCUGC	CCACCACCUCCCCGCUCUUCU	Cleavage	weakly similar to UniRef100_A7P1S0 Cluster: Chromosome chr19 scaffold_4, whole genome shotgun sequence; n=1; Vitis vinifera|Rep: Chromosome chr19 scaffold_4, whole genome shotgun sequence - Vitis vinifera (Grape), partial (60%)	1
AGAACAGCGGGGAGGTGCTGC	CA286197	2.5	-1.0	1	21	30	50	AGAACAGCGGGGAGGUGCUGC	CCACCACCUCCCCGCUCUUCU	Cleavage	weakly similar to UniRef100_A7P1S0 Cluster: Chromosome chr19 scaffold_4, whole genome shotgun sequence; n=1; Vitis vinifera|Rep: Chromosome chr19 scaffold_4, whole genome shotgun sequence - Vitis vinifera (Grape), partial (55%)	1
AGAACAGCGGGGAGGTGCTGC	TC127161	2.5	-1.0	1	21	95	115	AGAACAGCGGGGAGGUGCUGC	CCACCACCUCCCCGCUCUUCU	Cleavage	weakly similar to UniRef100_A7P1S0 Cluster: Chromosome chr19 scaffold_4, whole genome shotgun sequence; n=1; Vitis vinifera|Rep: Chromosome chr19 scaffold_4, whole genome shotgun sequence - Vitis vinifera (Grape), partial (60%)	1
AGACAAATTTATTAAGCCTAA	CF574469	2.5	-1.0	1	21	118	138	AGACAAAUUUAUUAAGCCUAA	UUAAGCUUAAUAAAUUCGUCU	Cleavage	similar to UniRef100_Q7ZYY5 Cluster: Signal peptidase 25 kDa subunit; n=1; Gasterosteus aculeatus|Rep: Signal peptidase 25 kDa subunit - Gasterosteus aculeatus (Three-spined stickleback), partial (7%)	1
AGACAAATTTATTAAGCCTAA	CA285926	2.5	-1.0	1	21	501	521	AGACAAAUUUAUUAAGCCUAA	UUACGCUUAAUAAAUUCGUCU	Cleavage	homologue to UniRef100_Q0JAJ1 Cluster: Os04g0595200 protein; n=1; Oryza sativa Japonica Group|Rep: Os04g0595200 protein - Oryza sativa subsp. japonica (Rice), partial (51%)	1
AGACAAATTTATTAAGCCTAA	TC127268	2.5	-1.0	1	21	378	398	AGACAAAUUUAUUAAGCCUAA	UUAGACUUAAUAAAUUCGUCU	Cleavage		1
AGTCATCGGAGGTGGTGGTGGC	CA070243	2.5	-1.0	1	22	154	175	AGUCAUCGGAGGUGGUGGUGGC	ACCGCCACCACGUCCGAUGACU	Translation		1
AGTCATCGGAGGTGGTGGTGGC	TC137295	2.5	-1.0	1	22	686	707	AGUCAUCGGAGGUGGUGGUGGC	GACACCUCCUCCUCCGAUGACU	Cleavage	similar to UniRef100_Q7F1H3 Cluster: Blue copper-binding protein-like; n=1; Oryza sativa Japonica Group|Rep: Blue copper-binding protein-like - Oryza sativa subsp. japonica (Rice), partial (71%)	1
ATGAGCTCGAGAAACAGTGTGC	CA121985	2.5	-1.0	1	22	319	339	AUGAGCUCGAGAAACAGUGUGC	GC-CGCUGUUUCUCGGGCUCAU	Cleavage	similar to UniRef100_Q46Y66 Cluster: Lytic murein transglycosylase B; n=1; Ralstonia eutropha JMP134|Rep: Lytic murein transglycosylase B - Ralstonia eutropha (strain JMP134) (Alcaligenes eutrophus), partial (5%)	1
CAGCGTCGGAGACCGCGGTCGG	DV548991	2.5	-1.0	1	22	362	383	CAGCGUCGGAGACCGCGGUCGG	CCGACCGUGGUCUCCAACGCUG	Cleavage	weakly similar to UniRef100_Q8LSH4 Cluster: Gag/pol protein; n=1; Zea mays|Rep: Gag/pol protein - Zea mays (Maize), partial (51%)	1
CATGATGTTGATCCAAGGGGG	TC118842	2.5	-1.0	1	21	530	550	CAUGAUGUUGAUCCAAGGGGG	ACCCUUUGGAUCAACAUCAAG	Cleavage	similar to UniRef100_A5CFZ3 Cluster: Small G-protein; n=1; Hordeum vulgare subsp. vulgare|Rep: Small G-protein - Hordeum vulgare var. distichum (Two-rowed barley), partial (57%)	1
CATGATGTTGATCCAAGGGGG	CA199495	2.5	-1.0	1	21	504	524	CAUGAUGUUGAUCCAAGGGGG	ACCCCAUGGAUCAACAUCAGG	Cleavage	similar to UniRef100_A7QXY7 Cluster: Chromosome undetermined scaffold_235, whole genome shotgun sequence; n=1; Vitis vinifera|Rep: Chromosome undetermined scaffold_235, whole genome shotgun sequence - Vitis vinifera (Grape), partial (44%)	1
CCAATCCGAGGGGATTGGAGG	CA133431	2.5	-1.0	1	21	90	110	CCAAUCCGAGGGGAUUGGAGG	AAUUCAAUCCCCUCGGAUUUG	Cleavage	similar to UniRef100_A8PLL0 Cluster: ATPase; n=1; Rickettsiella grylli|Rep: ATPase - Rickettsiella grylli, partial (2%)	1
CCTGAACTTTGCAAAACCGGC	DN235070	2.5	-1.0	1	21	68	88	CCUGAACUUUGCAAAACCGGC	AAGGGUUUUGCACAGUUCAGG	Cleavage		1
CCTTCGGGTGGAACTGCCTGGG	CA076500	2.5	-1.0	1	22	477	498	CCUUCGGGUGGAACUGCCUGGG	GCAAGGCAGUUCCACCCAAAGA	Cleavage	similar to UniRef100_Q9FYQ0 Cluster: ESTs AU075439; n=1; Oryza sativa Japonica Group|Rep: ESTs AU075439 - Oryza sativa subsp. japonica (Rice), partial (57%)	1
GAACAGCGGGGAGGTGATGCC	TC140736	2.5	-1.0	1	21	1	21	GAACAGCGGGGAGGUGAUGCC	GCCACCACCUCCCCGCUCUUC	Cleavage	weakly similar to UniRef100_A7P1S0 Cluster: Chromosome chr19 scaffold_4, whole genome shotgun sequence; n=1; Vitis vinifera|Rep: Chromosome chr19 scaffold_4, whole genome shotgun sequence - Vitis vinifera (Grape), partial (60%)	1
GAACAGCGGGGAGGTGATGCC	CA286197	2.5	-1.0	1	21	29	49	GAACAGCGGGGAGGUGAUGCC	GCCACCACCUCCCCGCUCUUC	Cleavage	weakly similar to UniRef100_A7P1S0 Cluster: Chromosome chr19 scaffold_4, whole genome shotgun sequence; n=1; Vitis vinifera|Rep: Chromosome chr19 scaffold_4, whole genome shotgun sequence - Vitis vinifera (Grape), partial (55%)	1
GAACAGCGGGGAGGTGATGCC	TC127161	2.5	-1.0	1	21	94	114	GAACAGCGGGGAGGUGAUGCC	GCCACCACCUCCCCGCUCUUC	Cleavage	weakly similar to UniRef100_A7P1S0 Cluster: Chromosome chr19 scaffold_4, whole genome shotgun sequence; n=1; Vitis vinifera|Rep: Chromosome chr19 scaffold_4, whole genome shotgun sequence - Vitis vinifera (Grape), partial (60%)	1
GAACAGCGGGGAGGTGCTGCC	TC140736	2.5	-1.0	1	21	1	21	GAACAGCGGGGAGGUGCUGCC	GCCACCACCUCCCCGCUCUUC	Cleavage	weakly similar to UniRef100_A7P1S0 Cluster: Chromosome chr19 scaffold_4, whole genome shotgun sequence; n=1; Vitis vinifera|Rep: Chromosome chr19 scaffold_4, whole genome shotgun sequence - Vitis vinifera (Grape), partial (60%)	1
GAACAGCGGGGAGGTGCTGCC	CA286197	2.5	-1.0	1	21	29	49	GAACAGCGGGGAGGUGCUGCC	GCCACCACCUCCCCGCUCUUC	Cleavage	weakly similar to UniRef100_A7P1S0 Cluster: Chromosome chr19 scaffold_4, whole genome shotgun sequence; n=1; Vitis vinifera|Rep: Chromosome chr19 scaffold_4, whole genome shotgun sequence - Vitis vinifera (Grape), partial (55%)	1
GAACAGCGGGGAGGTGCTGCC	TC127161	2.5	-1.0	1	21	94	114	GAACAGCGGGGAGGUGCUGCC	GCCACCACCUCCCCGCUCUUC	Cleavage	weakly similar to UniRef100_A7P1S0 Cluster: Chromosome chr19 scaffold_4, whole genome shotgun sequence; n=1; Vitis vinifera|Rep: Chromosome chr19 scaffold_4, whole genome shotgun sequence - Vitis vinifera (Grape), partial (60%)	1
GAACCGGCAGTGATAAGTGGA	CA086731	2.5	-1.0	1	21	325	345	GAACCGGCAGUGAUAAGUGGA	AUCACCUAUCUCUGCCGGUUC	Translation	similar to UniRef100_Q3LZT3 Cluster: 83 kDa heat shock protein; n=1; Leishmania donovani chagasi|Rep: 83 kDa heat shock protein - Leishmania chagasi, partial (10%)	1
GACGAGCTGTTCGTCGAGGGG	TC122384	2.5	-1.0	1	21	194	214	GACGAGCUGUUCGUCGAGGGG	UUCCUCGUCGACCAGCUCGUC	Translation	weakly similar to UniRef100_A7NWM5 Cluster: Chromosome chr5 scaffold_2, whole genome shotgun sequence; n=1; Vitis vinifera|Rep: Chromosome chr5 scaffold_2, whole genome shotgun sequence - Vitis vinifera (Grape), partial (67%)	1
GACGAGCTGTTCGTCGAGGGG	TC127178	2.5	-1.0	1	21	202	222	GACGAGCUGUUCGUCGAGGGG	UUCCUCGUCGACCAGCUCGUC	Translation	weakly similar to UniRef100_A7NWM5 Cluster: Chromosome chr5 scaffold_2, whole genome shotgun sequence; n=1; Vitis vinifera|Rep: Chromosome chr5 scaffold_2, whole genome shotgun sequence - Vitis vinifera (Grape), partial (41%)	1
GACGAGCTGTTCGTCGAGGGG	CA069694	2.5	-1.0	1	21	192	212	GACGAGCUGUUCGUCGAGGGG	UUCCUCGUCGACCAGCUCGUC	Translation		1
GATGGATGAGGTCACAAGGGAC	CA126130	2.5	-1.0	1	22	86	107	GAUGGAUGAGGUCACAAGGGAC	GUCCCUUGAGACUUCAUCCAUC	Translation	similar to UniRef100_Q8LKI9 Cluster: NBS/LRR resistance protein-like protein; n=1; Capsicum annuum|Rep: NBS/LRR resistance protein-like protein - Capsicum annuum (Bell pepper), partial (20%)	1
GCGTTTGGCCCGGATGGTGTGC	CA161721	2.5	-1.0	1	22	40	61	GCGUUUGGCCCGGAUGGUGUGC	CUUCAUCAUCCGGGCCAAGCGC	Cleavage	homologue to UniRef100_Q6K962 Cluster: PRLI-interacting factor A-like; n=1; Oryza sativa Japonica Group|Rep: PRLI-interacting factor A-like - Oryza sativa subsp. japonica (Rice), partial (47%)	1
GCTCCTTGACGAAGGCCAGGC	TC146054	2.5	-1.0	1	21	1224	1244	GCUCCUUGACGAAGGCCAGGC	GCCUGGCGUUCGCCAAGGAGC	Cleavage	homologue to UniRef100_Q6Q297 Cluster: 4-coumarate coenzyme A ligase; n=1; Zea mays|Rep: 4-coumarate coenzyme A ligase - Zea mays (Maize), partial (95%)	1
GCTCCTTGACGAAGGCCAGGC	CA235151	2.5	-1.0	1	21	247	267	GCUCCUUGACGAAGGCCAGGC	UGCUGGCGUUCGCCAAGGAGC	Cleavage	similar to UniRef100_Q6Q297 Cluster: 4-coumarate coenzyme A ligase; n=1; Zea mays|Rep: 4-coumarate coenzyme A ligase - Zea mays (Maize), partial (39%)	1
GGCAGAGCTCGCCGCCGTCGAG	CA124198	2.5	-1.0	1	22	48	69	GGCAGAGCUCGCCGCCGUCGAG	UUCGUCGGCGGCGAGCUCUUCC	Cleavage	similar to UniRef100_Q948Y7 Cluster: VMP3 protein; n=1; Volvox carteri f. nagariensis|Rep: VMP3 protein - Volvox carteri f. nagariensis, partial (6%)	1
GGCAGAGCTCGCCGCCGTCGAG	CA247032	2.5	-1.0	1	22	9	30	GGCAGAGCUCGCCGCCGUCGAG	CGCGGCGGCGGCGAGCACUGCC	Cleavage	weakly similar to UniRef100_A7PH97 Cluster: Chromosome chr17 scaffold_16, whole genome shotgun sequence; n=1; Vitis vinifera|Rep: Chromosome chr17 scaffold_16, whole genome shotgun sequence - Vitis vinifera (Grape), partial (11%)	1
GGCAGAGCTCGCCGCCGTCGAG	TC147015	2.5	-1.0	1	22	322	343	GGCAGAGCUCGCCGCCGUCGAG	CGCGGCGGCGGCGAGCACUGCC	Cleavage	homologue to UniRef100_Q0IY27 Cluster: Os10g0377000 protein; n=1; Oryza sativa Japonica Group|Rep: Os10g0377000 protein - Oryza sativa subsp. japonica (Rice), partial (16%)	1
GGCAGAGCTCGCCGCCGTCGAG	CA276317	2.5	-1.0	1	22	205	226	GGCAGAGCUCGCCGCCGUCGAG	GACGGCGGCGGCGAGCUCUUCC	Cleavage	similar to UniRef100_Q0J2R9 Cluster: Os09g0309300 protein; n=1; Oryza sativa Japonica Group|Rep: Os09g0309300 protein - Oryza sativa subsp. japonica (Rice), partial (20%)	1
GGCAGAGCTCGCCGCCGTCGAG	TC126774	2.5	-1.0	1	22	249	270	GGCAGAGCUCGCCGCCGUCGAG	GGUGACGGCGGCGAGCUCCGCG	Cleavage	similar to UniRef100_A7QPM1 Cluster: Chromosome chr10 scaffold_138, whole genome shotgun sequence; n=1; Vitis vinifera|Rep: Chromosome chr10 scaffold_138, whole genome shotgun sequence - Vitis vinifera (Grape), partial (47%)	1
GGCAGAGCTCGCCGCCGTCGAG	CA146515	2.5	-1.0	1	22	238	259	GGCAGAGCUCGCCGCCGUCGAG	GGUGACGGCGGCGAGCUCCGCG	Cleavage	similar to UniRef100_A7QPM1 Cluster: Chromosome chr10 scaffold_138, whole genome shotgun sequence; n=1; Vitis vinifera|Rep: Chromosome chr10 scaffold_138, whole genome shotgun sequence - Vitis vinifera (Grape), partial (34%)	1
GGGATGTAGTAGACACCGGTG	CA103854	2.5	-1.0	1	21	231	251	GGGAUGUAGUAGACACCGGUG	CCCCGGUGUCUACGACAUCCA	Cleavage	homologue to UniRef100_Q8W529 Cluster: Methionine synthase; n=1; Zea mays|Rep: Methionine synthase - Zea mays (Maize), partial (19%)	1
GGGATGTAGTAGACACCGGTG	TC125720	2.5	-1.0	1	21	212	232	GGGAUGUAGUAGACACCGGUG	CCCCGGUGUCUACGACAUCCA	Cleavage	homologue to UniRef100_Q8W529 Cluster: Methionine synthase; n=1; Zea mays|Rep: Methionine synthase - Zea mays (Maize), partial (18%)	1
GGGATGTAGTAGACACCGGTG	CA115329	2.5	-1.0	1	21	65	85	GGGAUGUAGUAGACACCGGUG	CCCCGGUGUCUACGACAUCCA	Cleavage	homologue to UniRef100_A7QRI6 Cluster: Chromosome chr8 scaffold_150, whole genome shotgun sequence; n=1; Vitis vinifera|Rep: Chromosome chr8 scaffold_150, whole genome shotgun sequence - Vitis vinifera (Grape), partial (12%)	1
TACGACTGAGCTGCATCAGGGC	CA173581	2.5	-1.0	1	22	56	77	UACGACUGAGCUGCAUCAGGGC	GCCCUGACGCAGCUUAGUCGUA	Cleavage	weakly similar to UniRef100_Q0DJF4 Cluster: Os05g0293200 protein; n=1; Oryza sativa Japonica Group|Rep: Os05g0293200 protein - Oryza sativa subsp. japonica (Rice), partial (10%)	1
TACGACTGAGCTGCATCAGGGC	DN235073	2.5	-1.0	1	22	531	552	UACGACUGAGCUGCAUCAGGGC	CACUUGAUGCAGCUCGGUCGUA	Cleavage	similar to UniRef100_A1CP26 Cluster: C6 zinc finger domain protein; n=1; Aspergillus clavatus|Rep: C6 zinc finger domain protein - Aspergillus clavatus, partial (25%)	1
TACGTGGATTGAGGTGGATAC	CA244639	2.5	-1.0	1	21	213	233	UACGUGGAUUGAGGUGGAUAC	UUAUCCACCUCAAUCCAUGUG	Cleavage		1
TAGAATTGCACTCTTTTTGCG	TC126482	2.5	-1.0	1	21	375	395	UAGAAUUGCACUCUUUUUGCG	CCCAAAAAGAAUGCAAUUCUG	Translation		1
TAGAATTGCACTCTTTTTGCG	CA089725	2.5	-1.0	1	21	419	439	UAGAAUUGCACUCUUUUUGCG	CCCCAAAAGAAUGCAAUUCUA	Translation		1
TAGTTTGATTTAGGACAAAAC	CA120882	2.5	-1.0	1	21	543	563	UAGUUUGAUUUAGGACAAAAC	GGUUUGUCCUAAGUCAAACUU	Cleavage	similar to UniRef100_A8D7P8 Cluster: Peptidase S15; n=1; Methylobacterium populi BJ001|Rep: Peptidase S15 - Methylobacterium populi BJ001, partial (3%)	1
TAGTTTGATTTAGGACAAAAC	CA130677	2.5	-1.0	1	21	336	356	UAGUUUGAUUUAGGACAAAAC	GCUUUGUCCUAAAUCAAAUUU	Cleavage	similar to UniRef100_A7RS72 Cluster: Predicted protein; n=1; Nematostella vectensis|Rep: Predicted protein - Nematostella, partial (1%)	1
TCTCTGTAAAATTTGGCGGTA	TC124164	2.5	-1.0	1	21	400	420	UCUCUGUAAAAUUUGGCGGUA	AGCGGCCAAACUUUACAGAGA	Translation	homologue to UniRef100_A7QS17 Cluster: Chromosome undetermined scaffold_155, whole genome shotgun sequence; n=1; Vitis vinifera|Rep: Chromosome undetermined scaffold_155, whole genome shotgun sequence - Vitis vinifera (Grape), partial (12%)	1
TCTCTGTAAAATTTGGCGGTA	TC130919	2.5	-1.0	1	21	983	1003	UCUCUGUAAAAUUUGGCGGUA	AGCGGCCAAACUUUACAGAGA	Translation	homologue to UniRef100_A7QS17 Cluster: Chromosome undetermined scaffold_155, whole genome shotgun sequence; n=1; Vitis vinifera|Rep: Chromosome undetermined scaffold_155, whole genome shotgun sequence - Vitis vinifera (Grape), partial (22%)	1
TGGACGGCAGTCATCACCGCC	CA240546	2.5	-1.0	1	21	369	389	UGGACGGCAGUCAUCACCGCC	AGUGGUGAUGACUGCCGUCAA	Cleavage	similar to UniRef100_A7QB59 Cluster: Chromosome chr4 scaffold_73, whole genome shotgun sequence; n=1; Vitis vinifera|Rep: Chromosome chr4 scaffold_73, whole genome shotgun sequence - Vitis vinifera (Grape), partial (19%)	1
TGGACGGCAGTCATCACCGCC	TC135217	2.5	-1.0	1	21	262	282	UGGACGGCAGUCAUCACCGCC	AGUGGUGAUGACUGCCGUCAA	Cleavage	similar to UniRef100_A7QB59 Cluster: Chromosome chr4 scaffold_73, whole genome shotgun sequence; n=1; Vitis vinifera|Rep: Chromosome chr4 scaffold_73, whole genome shotgun sequence - Vitis vinifera (Grape), partial (31%)	1
TGGACGGCAGTCATCACCGCC	TC126102	2.5	-1.0	1	21	1508	1528	UGGACGGCAGUCAUCACCGCC	AGUGGUGAUGACUGCCGUCAA	Cleavage	similar to UniRef100_Q0ITX3 Cluster: Os11g0209700 protein; n=1; Oryza sativa Japonica Group|Rep: Os11g0209700 protein - Oryza sativa subsp. japonica (Rice), partial (91%)	1
TGGTGAGGATAAGAGGACGTC	CA138719	2.5	-1.0	1	21	1	21	UGGUGAGGAUAAGAGGACGUC	UGCGUCGUCUUAUCCUCCCCA	Cleavage	similar to UniRef100_Q9XGU7 Cluster: NADP-specific isocitrate dehydrogenase; n=2; Oryza sativa|Rep: NADP-specific isocitrate dehydrogenase - Oryza sativa (Rice), partial (25%)	1
TGGTGAGGATAAGAGGACGTCC	CA138719	2.5	-1.0	1	21	1	21	UGGUGAGGAUAAGAGGACGUC	UGCGUCGUCUUAUCCUCCCCA	Cleavage	similar to UniRef100_Q9XGU7 Cluster: NADP-specific isocitrate dehydrogenase; n=2; Oryza sativa|Rep: NADP-specific isocitrate dehydrogenase - Oryza sativa (Rice), partial (25%)	1
TGGTTACGCCTTATATACTAG	TC127803	2.5	-1.0	1	21	334	354	UGGUUACGCCUUAUAUACUAG	UAAGGAUAUAAGGCGUUACCA	Cleavage	weakly similar to UniRef100_Q06HM7 Cluster: Transcription factor IIIA; n=1; Solanum lycopersicum|Rep: Transcription factor IIIA - Solanum lycopersicum (Tomato) (Lycopersicon esculentum), partial (9%)	1
TGGTTGATTGGGTGGTCAGGC	CA113812	2.5	-1.0	1	21	16	36	UGGUUGAUUGGGUGGUCAGGC	AUCUGCCCACCCAACCAACCA	Cleavage	homologue to UniRef100_A2ICY1 Cluster: Chitinase; n=1; Bacillus thuringiensis|Rep: Chitinase - Bacillus thuringiensis, partial (2%)	1
TGGTTGATTGGGTGGTCAGGC	TC138058	2.5	-1.0	1	21	230	250	UGGUUGAUUGGGUGGUCAGGC	AUCUGCCCACCCAACCAACCA	Cleavage	weakly similar to UniRef100_A6PRL1 Cluster: Membrane protein-like protein precursor; n=1; Victivallis vadensis ATCC BAA-548|Rep: Membrane protein-like protein precursor - Victivallis vadensis ATCC BAA-548, partial (3%)	1
TGTGATGGACTTTTTGGGACA	CA068815	2.5	-1.0	1	21	57	77	UGUGAUGGACUUUUUGGGACA	AGUCCAAAAACGUCCAUCACA	Translation	similar to UniRef100_O49216 Cluster: Nucleic acid binding protein; n=1; Oryza sativa|Rep: Nucleic acid binding protein - Oryza sativa (Rice), partial (16%)	1
TGTGCGTGAAGGACGTAGAGGC	CA072552	2.5	-1.0	1	22	749	770	UGUGCGUGAAGGACGUAGAGGC	AUCUCUACCUCCUUCACGUACA	Cleavage		1
TGTGGCTCTGTTGCATTCTGC	CA175826	2.5	-1.0	1	21	88	108	UGUGGCUCUGUUGCAUUCUGC	GCAGAAUGCAACAGGGCCACG	Cleavage	similar to UniRef100_Q9ATW2 Cluster: RIRE gag/pol protein; n=1; Zea mays|Rep: RIRE gag/pol protein - Zea mays (Maize), partial (64%)	1
TGTGGCTCTGTTGCATTCTGC	TC114198	2.5	-1.0	1	21	910	930	UGUGGCUCUGUUGCAUUCUGC	GGAGAAUGCAACCGAGCCACC	Cleavage	homologue to UniRef100_Q0D457 Cluster: Os07g0645100 protein; n=1; Oryza sativa Japonica Group|Rep: Os07g0645100 protein - Oryza sativa subsp. japonica (Rice), partial (40%)	1
TTCGAGACTGAATTCGTTTAG	CA140017	2.5	-1.0	1	21	266	286	UUCGAGACUGAAUUCGUUUAG	CUAAACGGAUUCGGUCUCGAA	Cleavage	similar to UniRef100_Q0R4L4 Cluster: Peptidase M20; n=1; Streptomyces antibioticus|Rep: Peptidase M20 - Streptomyces antibioticus, partial (15%)	1
TTCGAGACTGAATTCGTTTAG	CA101079	2.5	-1.0	1	21	213	233	UUCGAGACUGAAUUCGUUUAG	CUAAACGGAUUCGGUCUCGAA	Cleavage	UniRef100_A9A002 Cluster: Pyridine nucleotide-disulphide oxidoreductase dimerisation region; n=1; Desulfococcus, partial (1%)	1
TTCGAGACTGAATTCGTTTAG	CA112162	2.5	-1.0	1	21	504	524	UUCGAGACUGAAUUCGUUUAG	CUUAACGAAUUCGGUCUCGAA	Cleavage	similar to UniRef100_A7QNC1 Cluster: Chromosome chr2 scaffold_132, whole genome shotgun sequence; n=1; Vitis vinifera|Rep: Chromosome chr2 scaffold_132, whole genome shotgun sequence - Vitis vinifera (Grape), partial (41%)	1
TTCGTTTGTGAGATATAAAAA	CA168199	2.5	-1.0	1	21	35	55	UUCGUUUGUGAGAUAUAAAAA	CAUUUAUAUAUCACAAACGAC	Cleavage	homologue to UniRef100_A0JJX6 Cluster: Gamma-thionin; n=1; Phaseolus vulgaris|Rep: Gamma-thionin - Phaseolus vulgaris (Kidney bean) (French bean), partial (16%)	1
TTTAGTTTCATTGTTAGTACT	TC118443	2.5	-1.0	1	21	678	698	UUUAGUUUCAUUGUUAGUACU	CGUACUGACAAUGAAAUUAAA	Cleavage	homologue to UniRef100_Q9XEP0 Cluster: Gibberellin MYB transcription factor; n=1; Lolium temulentum|Rep: Gibberellin MYB transcription factor - Lolium temulentum (Darnel ryegrass), partial (27%)	1
TTTATAGATTCGTCTCGCAAA	DV734376	2.5	-1.0	1	21	343	363	UUUAUAGAUUCGUCUCGCAAA	UUUACGAGACGAAUCUAUUAA	Cleavage	similar to UniRef100_Q8SS61 Cluster: 26S PROTEASOME REGULATORY SUBUNIT 12; n=1; Encephalitozoon cuniculi|Rep: 26S PROTEASOME REGULATORY SUBUNIT 12 - Encephalitozoon cuniculi, partial (5%)	1
TTTATAGATTCGTCTCGCAAA	CA124807	2.5	-1.0	1	21	102	122	UUUAUAGAUUCGUCUCGCAAA	UUUACGAGACGAAUCUAUUAA	Cleavage	similar to UniRef100_A5FKA0 Cluster: Two component transcriptional regulator, LytTR family; n=1; Flavobacterium johnsoniae UW101|Rep: Two component transcriptional regulator, LytTR family - Flavobacterium johnsoniae UW101, partial (7%)	1
TTTATAGATTCGTCTCGCAAA	DN193413	2.5	-1.0	1	21	191	211	UUUAUAGAUUCGUCUCGCAAA	UUUACGAGACGAAUCUAUUAA	Cleavage	similar to UniRef100_A5FKA0 Cluster: Two component transcriptional regulator, LytTR family; n=1; Flavobacterium johnsoniae UW101|Rep: Two component transcriptional regulator, LytTR family - Flavobacterium johnsoniae UW101, partial (7%)	1
TTTATAGATTCGTCTCGCAAA	BQ535981	2.5	-1.0	1	21	517	537	UUUAUAGAUUCGUCUCGCAAA	UUUACGAGACGAAUCUAUUAA	Cleavage	similar to UniRef100_A0CNX1 Cluster: Chromosome undetermined scaffold_223 whole genome shotgun sequence; n=1; Paramecium, partial (0%)	1
TTTATAGATTCGTCTCGCAAA	CA220500	2.5	-1.0	1	21	622	642	UUUAUAGAUUCGUCUCGCAAA	UUUACGAGACGAAUCUAUUAA	Cleavage	UniRef100_O04068 Cluster: MADS box protein; n=1; Sorghum bicolor|Rep: MADS box protein - Sorghum bicolor (Sorghum) (Sorghum vulgare), partial (36%)	1
TTTATAGATTCGTCTCGCAAA	CA098932	2.5	-1.0	1	21	612	632	UUUAUAGAUUCGUCUCGCAAA	UUUACGAGACGAAUCUAUUAA	Cleavage	similar to UniRef100_Q46403 Cluster: Late transcription unit A protein; n=2; Chlamydia trachomatis|Rep: Late transcription unit A protein - Chlamydia trachomatis, partial (28%)	1
TTTATAGATTCGTCTCGCAAA	CA139345	2.5	-1.0	1	21	64	84	UUUAUAGAUUCGUCUCGCAAA	UUUACGAGACGAAUCUAUUAA	Cleavage	similar to UniRef100_A8DEV2 Cluster: Response regulator receiver modulated diguanylate cyclase; n=1; Methylobacterium populi BJ001|Rep: Response regulator receiver modulated diguanylate cyclase - Methylobacterium populi BJ001, partial (5%)	1
TTTATAGATTCGTCTCGCAAA	TC153739	2.5	-1.0	1	21	1096	1116	UUUAUAGAUUCGUCUCGCAAA	UUUACGAGACGAAUCUAUUAA	Cleavage		1
TTTATAGATTCGTCTCGCAAA	TC155056	2.5	-1.0	1	21	639	659	UUUAUAGAUUCGUCUCGCAAA	UUUACGAGACGAAUCUAUUAA	Cleavage	similar to UniRef100_A5FKA0 Cluster: Two component transcriptional regulator, LytTR family; n=1; Flavobacterium johnsoniae UW101|Rep: Two component transcriptional regulator, LytTR family - Flavobacterium johnsoniae UW101, partial (7%)	1
TTTATAGATTCGTCTCGCAAA	TC153141	2.5	-1.0	1	21	320	340	UUUAUAGAUUCGUCUCGCAAA	UUUACGAGACGAAUCUAUUAA	Cleavage	similar to UniRef100_Q4T3M5 Cluster: Chromosome undetermined SCAF9987, whole genome shotgun sequence; n=1; Tetraodon nigroviridis|Rep: Chromosome undetermined SCAF9987, whole genome shotgun sequence - Tetraodon nigroviridis (Green puffer), partial (13%)	1
TTTATAGATTCGTCTCGCAAA	TC125745	2.5	-1.0	1	21	339	359	UUUAUAGAUUCGUCUCGCAAA	UUUACGAGACGAAUCUAUUAA	Cleavage	similar to UniRef100_Q10Q07 Cluster: Expressed protein; n=1; Oryza sativa Japonica Group|Rep: Expressed protein - Oryza sativa subsp. japonica (Rice), partial (21%)	1
TTTATAGATTCGTCTCGCAAA	TC120454	2.5	-1.0	1	21	277	297	UUUAUAGAUUCGUCUCGCAAA	UUUACGAGACGAAUCUAUUAA	Cleavage	homologue to UniRef100_Q43661 Cluster: Wali7 protein; n=1; Triticum aestivum|Rep: Wali7 protein - Triticum aestivum (Wheat), partial (57%)	1
TTTCCTATTCCATCCAGTCCGA	CA235402	2.5	-1.0	1	22	359	380	UUUCCUAUUCCAUCCAGUCCGA	UCGGAUUGGAUGGUAUAGGAAA	Cleavage	weakly similar to UniRef100_A7D4H4 Cluster: DRTGG domain protein; n=1; Halorubrum lacusprofundi ATCC 49239|Rep: DRTGG domain protein - Halorubrum lacusprofundi ATCC 49239, partial (5%)	1
TTTCGTCTATGGCTTTTGATG	TC152527	2.5	-1.0	1	21	323	343	UUUCGUCUAUGGCUUUUGAUG	AAUCAAAGGCCAUCGACGAAA	Cleavage	weakly similar to UniRef100_Q10HT0 Cluster: Nuf2 family protein, expressed; n=1; Oryza sativa Japonica Group|Rep: Nuf2 family protein, expressed - Oryza sativa subsp. japonica (Rice), partial (39%)	1
TTTGAGTTTTTTCATTTGAGG	TC143262	2.5	-1.0	1	21	375	395	UUUGAGUUUUUUCAUUUGAGG	CUUCAAAAGAAACAACUCAAA	Cleavage		1
TTTTGGTCAAACTTGAGATGC	CA285369	2.5	-1.0	1	21	82	102	UUUUGGUCAAACUUGAGAUGC	GCAUAUCAAGUUUGACUAAAA	Cleavage		1
TTTTGGTCAAACTTGAGATGC	CA290574	2.5	-1.0	1	21	51	71	UUUUGGUCAAACUUGAGAUGC	GCAUCUCAUGUUUGACCAAAU	Cleavage		1
TTTTGGTCAAACTTGAGATGC	TC139862	2.5	-1.0	1	21	448	468	UUUUGGUCAAACUUGAGAUGC	GGAUCUCAAGUUUGAUCAAAU	Cleavage	similar to UniRef100_A7Z1H3 Cluster: YdaK; n=1; Bacillus amyloliquefaciens FZB42|Rep: YdaK - Bacillus amyloliquefaciens (strain FZB42), partial (7%)	1
TTTTGGTCAAACTTGAGATGC	CA113700	2.5	-1.0	1	21	204	224	UUUUGGUCAAACUUGAGAUGC	CUAUCUCAAGUUUGACCAACU	Cleavage		1
TTTTGGTCAAACTTGAGATGC	TC136071	2.5	-1.0	1	21	491	511	UUUUGGUCAAACUUGAGAUGC	AUAUCUUAAAUUUGACCAAAA	Cleavage	similar to UniRef100_Q10P28 Cluster: Nucleotide-sensitive chloride conductance regulator family protein, expressed; n=1; Oryza sativa Japonica Group|Rep: Nucleotide-sensitive chloride conductance regulator family protein, expressed - Oryza sativa subsp. japonica (Rice), partial (9%)	1
AATCCACATGTGTTAGGGTGG	CA169469	3.0	-1.0	1	21	36	56	AAUCCACAUGUGUUAGGGUGG	CCACUUCAACACAUGUGGAUU	Cleavage	similar to UniRef100_A8Q403 Cluster: Nematode cuticle collagen N-terminal domain containing protein; n=1; Brugia malayi|Rep: Nematode cuticle collagen N-terminal domain containing protein - Brugia malayi (Filarial nematode worm), partial (5%)	1
AATCCATGTGTGTTGGGGTGG	CA294038	3.0	-1.0	1	21	405	425	AAUCCAUGUGUGUUGGGGUGG	CUACCUCCACACACAUGGAUA	Cleavage	similar to UniRef100_A6H1B0 Cluster: DNA primase; n=1; Flavobacterium psychrophilum JIP02/86|Rep: DNA primase - Flavobacterium psychrophilum (strain JIP02/86 / ATCC 49511), partial (3%)	1
AATCCATGTGTGTTGGGGTGG	CA171185	3.0	-1.0	1	21	192	212	AAUCCAUGUGUGUUGGGGUGG	UUACCUCCACACACAUGGAUA	Cleavage		1
ACGATCGAGGAGGCGTTGGGC	TC113567	3.0	-1.0	1	21	103	123	ACGAUCGAGGAGGCGUUGGGC	AGGCAAGGCCUCCUCGAUCGC	Cleavage		1
AGATTTGTCAGGACCCATGCA	CA247428	3.0	-1.0	1	21	462	482	AGAUUUGUCAGGACCCAUGCA	AGCAUCAGUCCUGACAAAUCA	Cleavage	similar to UniRef100_UPI0000D9A6CC Cluster: PREDICTED: acetylcholinesterase (Yt blood group) isoform 2; n=1; Macaca mulatta|Rep: PREDICTED: acetylcholinesterase (Yt blood group) isoform 2 - Macaca mulatta, partial (4%)	1
AGATTTGTCAGGACCCATGCA	TC123071	3.0	-1.0	1	21	771	791	AGAUUUGUCAGGACCCAUGCA	GGCAUUAGUCCUGACAAAUCA	Cleavage	weakly similar to UniRef100_Q56AY1 Cluster: Glutathione S-transferase; n=1; Vitis vinifera|Rep: Glutathione S-transferase - Vitis vinifera (Grape), partial (13%)	1
AGTCATCGGAGGTGGTGGTGGC	CA235402	3.0	-1.0	1	22	556	578	AGUCAUCGGAGG-UGGUGGUGGC	GGCACCACCAACCUCCGAUGACU	Cleavage	weakly similar to UniRef100_A7D4H4 Cluster: DRTGG domain protein; n=1; Halorubrum lacusprofundi ATCC 49239|Rep: DRTGG domain protein - Halorubrum lacusprofundi ATCC 49239, partial (5%)	1
AGTTTGACTTCTCAAGAAGCG	CA224440	3.0	-1.0	1	21	254	274	AGUUUGACUUCUCAAGAAGCG	CGCUUUUCGAGAAGUCAAACA	Cleavage		1
AGTTTGACTTCTCAAGAAGCG	TC114734	3.0	-1.0	1	21	46	66	AGUUUGACUUCUCAAGAAGCG	CGCUUUUCGAGAAGUCAAACA	Cleavage	similar to UniRef100_Q2L3A5 Cluster: SEC14 cytosolic factor (Secretion factor 14) family protein; n=1; Brachypodium sylvaticum|Rep: SEC14 cytosolic factor (Secretion factor 14) family protein - Brachypodium sylvaticum (False brome), partial (32%)	1
AGTTTGACTTCTCAAGAAGCG	CA272617	3.0	-1.0	1	21	634	654	AGUUUGACUUCUCAAGAAGCG	CGCUUUUCGAGAAGUCAAACA	Cleavage	similar to UniRef100_A8L1W0 Cluster: Ribonuclease Rne/Rng family; n=1; Frankia sp. EAN1pec|Rep: Ribonuclease Rne/Rng family -, partial (1%)	1
AGTTTGACTTCTCAAGAAGCG	CA140514	3.0	-1.0	1	21	90	110	AGUUUGACUUCUCAAGAAGCG	CGCUUUUCGAGAAGUCAAACA	Cleavage	similar to UniRef100_Q93ZE9 Cluster: At2g21540/F2G1.19; n=1; Arabidopsis thaliana|Rep: At2g21540/F2G1.19 - Arabidopsis thaliana, partial (4%)	1
AGTTTGACTTCTCAAGAAGCG	TC116066	3.0	-1.0	1	21	26	46	AGUUUGACUUCUCAAGAAGCG	CGGUUCUGGAGAAGUCAAACA	Cleavage		1
ATGATCGACCGATGAGCCTAGG	CF577167	3.0	-1.0	1	22	62	86	AUGAUCGACCGAUG---AGCCUAGG	CCUAGGCUGAACAUCGGUCGAUCAU	Cleavage		1
CACGGGTTCTGGAACGAAGGC	CA132291	3.0	-1.0	1	21	3	23	CACGGGUUCUGGAACGAAGGC	AUCAUCCUUCCAGAACCCGUU	Cleavage	similar to UniRef100_Q9ZPN0 Cluster: Cytochrome b5 reductase; n=1; Zea mays|Rep: Cytochrome b5 reductase - Zea mays (Maize), partial (56%)	1
CCTGAACTTTGCAAAACCGGC	CA267428	3.0	-1.0	1	21	209	230	CC-UGAACUUUGCAAAACCGGC	GCCGGUUUUGCAAAGUUCAUGG	Cleavage	similar to UniRef100_A8V924 Cluster: Drug resistance transporter, Bcr/CflA subfamily; n=1; Anaeromyxobacter sp. K|Rep: Drug resistance transporter, Bcr/CflA subfamily - Anaeromyxobacter sp. K, partial (4%)	1
GAACAGCGGGGAGGTGATGCC	TC138829	3.0	-1.0	1	21	785	806	GAACAGCGGGGAGGUG-AUGCC	GGCAAGCACCUCCCCGCUGUUC	Cleavage	homologue to UniRef100_A3HE51 Cluster: Homoserine kinase; n=1; Pseudomonas putida GB-1|Rep: Homoserine kinase - Pseudomonas putida (strain GB-1), partial (5%)	1
GAACATCGGGGAGGTGCTGCC	CA230494	3.0	-1.0	1	21	310	331	GAACAUCG-GGGAGGUGCUGCC	GUCAGCACCUCCCUCGAUGUUC	Cleavage	similar to UniRef100_Q0DVW2 Cluster: Os03g0109900 protein; n=2; Oryza sativa Japonica Group|Rep: Os03g0109900 protein - Oryza sativa subsp. japonica (Rice), partial (4%)	1
GGGATGTAGTAGACACCGGTG	BQ535677	3.0	-1.0	1	21	42	62	GGGAUGUAGUAGACACCGGUG	CGCCGGGUUCUACUACAUCCU	Cleavage		1
GGGCAAATCATCCGGGCTAGC	TC138212	3.0	-1.0	1	21	1009	1029	GGGCAAAUCAUCCGGGCUAGC	AGAACCUCGGAUGAUUUGCCC	Cleavage	similar to UniRef100_Q0IZY2 Cluster: Os09g0542100 protein; n=1; Oryza sativa Japonica Group|Rep: Os09g0542100 protein - Oryza sativa subsp. japonica (Rice), partial (41%)	1
GTTGAGCTCCTTGACGAAGGC	TC129277	3.0	-1.0	1	21	427	447	GUUGAGCUCCUUGACGAAGGC	CAGUUUGUCAAGGAGCUCAAG	Cleavage		1
GTTGAGCTCCTTGACGAAGGC	TC132973	3.0	-1.0	1	21	419	439	GUUGAGCUCCUUGACGAAGGC	CAGUUUGUCAAGGAGCUCAAG	Cleavage		1
TACAATTGTGGTGAACTTGGC	TC151381	3.0	-1.0	1	21	406	427	UACAAUU-GUGGUGAACUUGGC	GCCAAGUUCACCACCAAUUGUA	Cleavage		1
TAGAATTGCACTCTTTTTGCG	CA205543	3.0	-1.0	1	21	575	595	UAGAAUUGCACUCUUUUUGCG	UGCAAUGAGAGUGCAAUUCUC	Cleavage	homologue to UniRef100_Q43703 Cluster: Initiator-binding protein; n=1; Zea mays|Rep: Initiator-binding protein - Zea mays (Maize), partial (17%)	1
TAGAATTGCACTCTTTTTGCG	TC140788	3.0	-1.0	1	21	623	643	UAGAAUUGCACUCUUUUUGCG	UGCAAUGAGAGUGCAAUUCUC	Cleavage	similar to UniRef100_Q43703 Cluster: Initiator-binding protein; n=1; Zea mays|Rep: Initiator-binding protein - Zea mays (Maize), partial (50%)	1
TAGTTTGATTTAGGACAAAAC	CA269947	3.0	-1.0	1	21	705	725	UAGUUUGAUUUAGGACAAAAC	AAAUUGGCCUAAAUCAAACUC	Cleavage	similar to UniRef100_Q94KT7 Cluster: Alpha-expansin 1 precursor; n=1; Zea mays|Rep: Alpha-expansin 1 precursor - Zea mays (Maize), partial (48%)	1
TGAAATACACTCTGGGGAGTT	CA297706	3.0	-1.0	1	21	671	691	UGAAAUACACUCUGGGGAGUU	UGCUCUUGAGAGUGUAUUUCA	Cleavage		1
TGGCTTTAGAAGATTTGTCGG	CA136665	3.0	-1.0	1	21	616	636	UGGCUUUAGAAGAUUUGUCGG	GAGGCUAAUCUUCUAAAGCCC	Cleavage	weakly similar to UniRef100_Q5NAS8 Cluster: C3H2C3 RING-finger protein-like; n=1; Oryza sativa Japonica Group|Rep: C3H2C3 RING-finger protein-like - Oryza sativa subsp. japonica (Rice), partial (23%)	1
TGGCTTTAGAAGATTTGTCGG	CA238010	3.0	-1.0	1	21	167	187	UGGCUUUAGAAGAUUUGUCGG	UUGCCAGCUCUUCUAAAGCCA	Cleavage		1
TGGTTGATTGGGTGGTCAGGC	CA102893	3.0	-1.0	1	21	326	346	UGGUUGAUUGGGUGGUCAGGC	GAAGGACCACCCAAUCAACCU	Cleavage	similar to UniRef100_A0S5Z4 Cluster: Peroxidase; n=1; Sesamum indicum|Rep: Peroxidase - Sesamum indicum (Oriental sesame) (Gingelly), partial (44%)	1
TTGATGACAACCAACTTAGGC	TC113395	3.0	-1.0	1	21	238	259	UUGAUGACAACCAACUUA-GGC	ACCAUAAGUUGGUUGUCAUCAU	Cleavage	similar to UniRef100_Q0JLJ6 Cluster: Os01g0595300 protein; n=2; Oryza sativa Japonica Group|Rep: Os01g0595300 protein - Oryza sativa subsp. japonica (Rice), partial (40%)	1
TTGATGACAACCAACTTAGGC	CA210155	3.0	-1.0	1	21	349	369	UUGAUGACAACCAACUUAGGC	ACUUGAGAUGGUUGUCAUCAA	Cleavage	UniRef100_Q9L696 Cluster: Virulence protein C; n=1; Pasteurella multocida|Rep: Virulence protein C - Pasteurella multocida, partial (12%)	1
TTTAGTTTCATTGTTAGTACT	TC133683	3.0	-1.0	1	21	204	224	UUUAGUUUCAUUGUUAGUACU	AGAUCCAACAAUGAAACUAAA	Cleavage	weakly similar to UniRef100_Q93YZ4 Cluster: At2g46910/F14M4.26; n=1; Arabidopsis thaliana|Rep: At2g46910/F14M4.26 - Arabidopsis thaliana (Mouse-ear cress), partial (21%)	1
TTTGAGTTTTTTCATTTGAGG	NP8379030	3.0	-1.0	1	21	547	567	UUUGAGUUUUUUCAUUUGAGG	GAGAUAAUGAAAAAACUCAAA	Cleavage	GB|EF155653.1|ABM30221.1 NBS-LRR-like resistance protein	1
TTTTGGTCAAACTTGAGATGC	CA193914	3.0	-1.0	1	21	71	91	UUUUGGUCAAACUUGAGAUGC	AGUUUUCAAGUUUGACCAAAU	Cleavage	homologue to UniRef100_Q0JBZ2 Cluster: Os04g0501700 protein; n=1; Oryza sativa Japonica Group|Rep: Os04g0501700 protein - Oryza sativa subsp. japonica (Rice), partial (9%)	1

## Sheet: Table S5
Table S5: siRNA that aligned in sugarcane transcriptome. Data from transcriptome of sugarcane infected with A. avenae was used in this analysis. The list includes differentially expressed transcripts that showed more than 30 aligned siRNAs in at least one sRNA library. Data avaiable in this table are: Locus from transcriptome; Amount of siRNA that aligned in each transcript (Unique) using data of…
Locus	sRNA library						Transcriptome data						Sbi ID	Annotation
	Mock-siRNA (unique)	Infected-siRNA(unique)	Mock-siRNA (RPM)	Infected-siRNA (RPM)	LOG2 (Infected/Mock)		Mock Rep 1-RPKM	Infected Rep 1-RPKM	LOG2 (Infected/Mock)	Mock Rep 2-RPKM	Infected Rep 2-RPKM	LOG2 (Infected/Mock)
Locus_10633_Transcript_2	46	69	49.3818	64.0918	0.376161		0.001	22.6314	14.466	5.04521	29.4297	2.54428	SB10G020870	VQ
Locus_11691_Transcript_2	50	35	112.231	54.3387	-1.04642		37.014	5.84184	-2.66358	31.4727	9.49584	-1.72873	SB01G014100	protein translocase protein TATA, chloroplastic
Locus_13222_Transcript_1	36	51	26.2942	44.5856	0.761833		36.273	135.966	1.90628	20.2072	88.4044	2.12925	null	Unavailable
Locus_21769_Transcript_3	68	64	51.3058	53.6421	0.0642436		26.4298	10.0642	-1.39293	35.9914	20.4491	-0.815611	BD1G04300	ATPase, AAA+ type, core;Magnesium chelatase, ATPase subunit D; Magnesium chelatase, ChlI subunit
Locus_21769_Transcript_5	68	64	51.3058	53.6421	0.0642436		21.5087	3.9489	-2.4454	35.7021	20.3265	-0.81265	BD1G04300	ATPase, AAA+ type, core;Magnesium chelatase, ATPase subunit D
Locus_21769_Transcript_6	68	64	51.3058	53.6421	0.0642436		25.8754	9.05256	-1.51519	29.3103	15.7659	-0.894599	ZM05G01950	ATPase, AAA+ type, core;Magnesium chelatase, ATPase subunit D; Magnesium chelatase, ChlI subunit
Locus_320_Transcript_10	44	49	28.2182	34.8325	0.30381		228.363	295.488	0.37177	112.192	194.579	0.79438	ZM04G41390	Catalase, N-terminal;Catalase-like domain, haem-dependent; Catalase-related immune responsive
Locus_320_Transcript_7	42	46	26.9355	32.7426	0.281657		182.498	247.408	0.439011	62.2712	123.705	0.990271	ZM04G41390	Catalase, N-terminal;Catalase-like domain, haem-dependent; Catalase-related immune responsive
Locus_341_Transcript_1	47	77	49.3818	73.1483	0.566844		89.8533	190.197	1.08185	114.835	169.073	0.558091	ZM06G25790	Ubiquitin-conjugating enzyme/RWD-like;Ubiquitin-conjugating enzyme, E2
Locus_3617_Transcript_4	55	62	42.3273	48.0689	0.183515		38.7295	20.2445	-0.935906	36.8173	11.6907	-1.65502	SB01G004210	Zinc finger, RING-type
Locus_3662_Transcript_1	34	44	37.1967	123.307	1.72901		393.051	68.8264	-2.51368	147.041	66.4267	-1.14639	BD3G27278	Ribulose bisphosphate carboxylase, large subunit, C-terminal;Ribulose bisphosphate carboxylase, large subunit, N-terminal; Ribulose bisphosphate carboxylase
Locus_42238_Transcript_4	69	50	87.2199	52.9454	-0.72015		1.64233	17.2372	3.39171	11.894	44.0295	1.88824	SB09G026410	Heat shock protein DnaJ;Molecular chaperone, heat shock protein, Hsp40, DnaJ; Heat shock protein DnaJ, N-terminal
Locus_4346_Transcript_3	51	62	59.0017	69.6651	0.239679		27.915	95.3899	1.7728	70.8841	106.798	0.591353	ZM10G26440	Pyruvate/Phosphoenolpyruvate kinase, catalytic core;Pyruvate kinase; Pyruvate kinase, barrel
Locus_5_Transcript_192	65	58	42.3273	41.1024	-0.0423659		4.6248	138.685	4.90628	0.001	112.716	16.7823	null	Unavailable
Locus_5_Transcript_3173	26	43	17.3157	29.956	0.790762		269.49	112.964	-1.25437	132.372	70.6238	-0.906376	SB01G049990	Nascent polypeptide-associated complex NAC
Locus_5530_Transcript_4	34	34	25.0116	24.3828	-0.0367341		824.183	281.119	-1.55179	404.742	209.438	-0.95048	null	Unavailable
Locus_59998_Transcript_1	9	39	5.7719	41.1024	2.8321		74.4671	246.813	1.72874	13.1004	143.283	3.45118	null	Unavailable
Locus_64206_Transcript_1	-	66	-	75.9349	-		0.001	198.122	17.596	0.001	96.6134	16.5599	null	Unavailable
Locus_66_Transcript_2	12	38	8.33719	38.3158	2.20031		77.9726	35.4271	-1.13812	74.5898	28.7932	-1.37325	SB09G026730	Zinc finger, C2H2-like
Locus_66_Transcript_3	13	38	8.97851	38.3158	2.09339		126.058	45.7469	-1.46234	76.9348	33.2668	-1.20955	SB09G026730	Zinc finger, C2H2-like
Locus_66_Transcript_4	12	38	8.33719	38.3158	2.20031		108.34	51.981	-1.05951	85.945	32.7416	-1.39229	SB09G026730	Zinc finger, C2H2-like
Locus_66_Transcript_5	12	38	8.33719	38.3158	2.20031		86.4126	33.6866	-1.35907	81.837	20.0074	-2.03222	SB09G026730	Zinc finger, C2H2-like
Locus_66_Transcript_6	12	38	8.33719	38.3158	2.20031		117.785	25.971	-2.18118	97.4601	29.5509	-1.72161	SB09G026730	Zinc finger, C2H2-like
Locus_6796_Transcript_1	28	47	28.2182	36.2258	0.360393		207.436	129.168	-0.683422	421.826	227.918	-0.888135	SB01G042930	ATPase, F1 complex, gamma subunit
Locus_799_Transcript_2	48	43	64.7736	43.889	-0.561546		46.1783	99.2848	1.10436	44.6554	83.8784	0.909466	SB04G001950	Aldo/keto reductase, conserved site;Aldo/keto reductase subgroup; Aldo/keto reductase
Locus_8089_Transcript_1	65	84	67.3389	96.8344	0.524081		32.6884	94.3931	1.5299	39.1184	101.798	1.37979	SB04G021920	Pectinesterase inhibitor
Locus_8166_Transcript_1	36	61	24.3703	43.889	0.848738		74.7892	18.1842	-2.04014	128.371	61.5798	-1.05979	SB08G003963	Ubiquinol-cytochrome C reductase hinge
Locus_823_Transcript_16	41	53	33.9901	52.2488	0.620283		60.5217	122.563	1.018	19.2662	48.8485	1.34224	SB01G036580	Ricin B-related lectin
Locus_823_Transcript_23	41	53	33.9901	52.2488	0.620283		79.6841	138.217	0.794568	21.7603	48.5515	1.15782	SB01G036580	Ricin B-related lectin
Locus_976_Transcript_1	52	28	39.762	27.866	-0.512883		85.7106	45.5144	-0.913149	124.345	58.7514	-1.08165	ZM10G06060	ATPase, AAA-2;ATPase, AAA-type, core; Chaperonin clpA/B
Locus_12534_Transcript_3	171	236	212.919	370.618	0.799628		108.901	20.8445	-2.38528	154.895	31.0589	-2.31821	null	Unavailable
Locus_12912_Transcript_8	455	533	1071.01	1034.53	-0.05		11.3974	132.913	3.54371	8.46578	35.4937	2.06785	SB04G026510	Phenylalanine/histidine ammonia-lyase;L-Aspartase-like; Phenylalanine ammonia-lyase
Locus_1691_Transcript_1	238	214	355.293	297.47	-0.256265		23.3239	149.876	2.68389	33.4118	215.199	2.68724	null	Unavailable
Locus_1691_Transcript_2	238	214	355.293	297.47	-0.256265		3.29402	98.7786	4.90628	22.0207	212.747	3.27221	null	Unavailable
Locus_1691_Transcript_4	238	214	355.293	297.47	-0.256265		23.8743	102.275	2.09892	26.6002	162.091	2.60729	null	Unavailable
Locus_1802_Transcript_6	176	174	389.283	218.748	-0.831547		19.2363	54.6483	1.50635	7.89621	43.1813	2.45118	SB07G024270	O-methyltransferase, COMT, eukaryota;Plant methyltransferase dimerisation; O-methyltransferase, family 2
Locus_19195_Transcript_3	81	108	102.612	171.376	0.739972		0.001	66.6756	16.0249	40.2566	108.38	1.42881	SB10G002890	Early nodulin 93 ENOD93 protein
Locus_1988_Transcript_10	97	181	146.863	378.978	1.36764		1591.59	203.095	-2.97024	280.28	82.5323	-1.76384	OS10G21190	Unavailable
Locus_1988_Transcript_12	136	264	185.342	1241.43	2.74374		126.119	21.7809	-2.53365	29.428	6.43721	-2.19268	SB10G004750	Outer mitochondrial membrane transport complex protein, Metaxin
Locus_1988_Transcript_15	114	257	162.255	1255.36	2.95177		1295.91	202.249	-2.67976	230.804	105.671	-1.12709	OS10G21190	Unavailable
Locus_200_Transcript_1	99	168	97.481	233.378	1.25947		193.973	293.126	0.595666	114.016	190.775	0.742638	SB04G029750	Mitochondrial substrate/solute carrier;Adenine nucleotide translocator 1; Mitochondrial substrate carrier
Locus_200_Transcript_2	98	168	96.8397	233.378	1.269		166.19	235.277	0.501524	92.1853	158.191	0.779061	SB04G029750	Mitochondrial substrate/solute carrier;Adenine nucleotide translocator 1; Mitochondrial substrate carrier
Locus_200_Transcript_4	98	168	96.8397	233.378	1.269		194.2	267.567	0.46236	97.7436	158.072	0.693511	SB04G029750	Mitochondrial substrate/solute carrier;Adenine nucleotide translocator 1; Mitochondrial substrate carrier
Locus_20017_Transcript_3	22	184	14.7504	254.974	4.11152		19.1424	103.325	2.43235	17.0624	93.3076	2.45118	null	Unavailable
Locus_2045_Transcript_3	454	401	655.432	656.941	0.00331962		17.5893	40.4381	1.20102	19.5975	48.5843	1.30982	SB01G007340	Protein phosphatase 2C-related;Protein phosphatase 2C, manganese/magnesium aspartate binding site; Protein phosphatase 2C
Locus_2045_Transcript_4	453	401	654.79	656.941	0.00473195		8.76858	35.6855	2.02492	19.5395	42.7416	1.12925	SB01G007340	Protein phosphatase 2C-related;Protein phosphatase 2C, manganese/magnesium aspartate binding site; Protein phosphatase 2C
Locus_21988_Transcript_1	108	143	143.015	201.332	0.493411		11.9196	85.7847	2.84738	5.31221	46.4807	3.12925	SB03G013050	Unavailable
Locus_22121_Transcript_1	19	324	12.8264	624.896	5.60642		35.7872	156.846	2.13184	27.6045	218.051	2.98169	null	Unavailable
Locus_22121_Transcript_4	21	385	14.1091	703.617	5.64009		34.9607	187.21	2.42085	44.517	206.929	2.21671	null	Unavailable
Locus_25367_Transcript_1	378	474	1214.02	1094.44	-0.149606		30.1215	90.326	1.58435	21.9435	66.3531	1.59637	ZM07G15270	Ctr copper transporter
Locus_28730_Transcript_1	79	127	57.0777	98.2277	0.783203		45.796	17.835	-1.36051	62.9526	37.6878	-0.740168	SB05G022980	RNA-binding, CRM domain
Locus_3043_Transcript_2	199	322	375.174	507.858	0.436867		246.441	86.3329	-1.51326	123.175	75.7799	-0.700828	SB01G038390	Ran binding protein 1;Pleckstrin homology-type; Glycosyl transferase, family 8
Locus_3043_Transcript_4	199	322	375.174	507.858	0.436867		206.344	127.789	-0.691284	126.197	58.763	-1.1027	SB01G038390	Ran binding protein 1;Pleckstrin homology-type; Glycosyl transferase, family 8
Locus_31786_Transcript_3	136	199	180.853	272.39	0.590859		45.1822	12.1593	-1.8937	30.3336	13.4118	-1.17741	SB07G019320	Peptidyl-prolyl cis-trans isomerase, cyclophilin-type;Cyclophilin-like
Locus_33483_Transcript_1	15	148	11.5438	162.32	3.81365		80.0139	251.937	1.65474	40.1173	156.008	1.95932	OSINDICA_06G42160	Unavailable
Locus_3379_Transcript_3	162	142	276.41	146.993	-0.91106		11.6361	190.327	4.03181	21.2148	60.5859	1.51391	SB05G006880	Chitinase 2
Locus_3379_Transcript_4	162	144	276.41	148.387	-0.897449		12.0438	177.296	3.87981	28.0576	66.7114	1.24954	SB05G006880	Chitinase 2
Locus_3482_Transcript_1	292	164	1125.52	434.013	-1.37478		1.3094	19.6327	3.90628	1.4589	14.3607	3.29917	SB01G033540	Hydroxyisourate hydrolase;Oxo-4-hydroxy-4-carboxy-5-ureidoimidazoline decarboxylase; Bifunctional hydroxyisourate hydrolase/2-oxo-4-hydroxy-4-carboxy-5
Locus_3657_Transcript_6	160	148	244.344	176.949	-0.465577		14.9832	52.4188	1.80674	20.8673	68.4692	1.71421	ZM04G06530	Light chain 3 (LC
Locus_42191_Transcript_1	23	242	17.3157	289.11	4.06147		156.968	321.456	1.03415	42.656	163.288	1.9366	null	Unavailable
Locus_442_Transcript_12	67	111	69.2628	106.588	0.621885		37.4298	104.632	1.48307	34.2816	78.0814	1.18755	BD1G09260	Lipoxygenase, LH2;Lipoxygenase, C-terminal; Lipoxygenase, plant
Locus_442_Transcript_7	67	111	69.2628	106.588	0.621885		30.4013	101.611	1.74085	32.1082	67.5336	1.07266	OS03G49350	Lipoxygenase, LH2;Lipoxygenase, C-terminal; Lipoxygenase, plant
Locus_45535_Transcript_1	3	103	1.92397	84.9914	5.46516		105.947	303.892	1.52022	15.3969	151.56	3.29917	null	Unavailable
Locus_4791_Transcript_6	167	224	168.668	423.564	1.32839		3.91743	21.8164	2.47744	1.24706	13.6393	3.45118	SB03G029450	Unavailable
Locus_4841_Transcript_14	307	386	335.412	399.181	0.251109		5.02384	34.4346	2.777	5.59744	25.3628	2.17987	ZM10G12580	aminocyclopropane-1-carboxylate oxidase
Locus_4841_Transcript_15	311	395	337.977	410.327	0.27985		1.26292	11.3614	3.16931	2.81422	13.0814	2.21671	ZM10G12580	aminocyclopropane-1-carboxylate oxidase
Locus_4841_Transcript_6	308	389	336.053	401.271	0.255887		2.43069	24.2966	3.32132	1.80548	13.8229	2.9366	ZM10G12580	aminocyclopropane-1-carboxylate oxidase
Locus_5_Transcript_150	227	232	261.018	327.426	0.327017		5168.63	2453.03	-1.07522	1242.38	885.463	-0.488607	null	Unavailable
Locus_5_Transcript_151	143	132	131.471	160.23	0.285395		25468.1	12182.4	-1.06389	6185.17	4912.01	-0.332501	null	Unavailable
Locus_5_Transcript_178	118	170	169.309	192.276	0.183515		2446.35	3445.99	0.494287	722.654	1408.94	0.963237	null	Unavailable
Locus_5_Transcript_26	94	208	92.3504	259.851	1.49249		3478.61	5388.31	0.631321	1165.52	4495.2	1.94741	null	Unavailable
Locus_5_Transcript_262	404	436	1174.9	1315.28	0.162824		4483.07	1610.54	-1.47695	1861.67	1372.58	-0.439703	SB00G01470	Unavailable
Locus_5_Transcript_328	71	104	46.1752	73.1483	0.663706		155.8	393.433	1.33642	82.2262	529.603	2.68724	SB01G024170	Unavailable
Locus_5_Transcript_3283	784	909	26566.1	15558.3	-0.771905		48.175	371.478	2.94692	7.66792	92.2523	3.58868	null	Unavailable
Locus_5_Transcript_3416	112	104	553.461	447.25	-0.307402		63.1025	201.435	1.67455	27.2157	89.2993	1.71421	null	Unavailable
Locus_5_Transcript_343	248	352	320.661	758.652	1.24239		972.092	242.92	-2.00061	582.566	233.328	-1.32006	null	Unavailable
Locus_5_Transcript_386	383	503	661.845	1371.01	1.05067		15653.2	3933.86	-1.99244	6589.69	3833.96	-0.781377	null	Unavailable
Locus_5_Transcript_470	325	441	931.842	1021.29	0.132236		16424.8	3161.21	-2.37733	4938.14	3232.29	-0.611413	null	Unavailable
Locus_5_Transcript_52	250	209	164.82	174.163	0.0795449		224.095	798.609	1.83338	108.557	478.883	2.14122	null	Unavailable
Locus_5_Transcript_526	126	101	81.448	71.0584	-0.196874		16119.7	3332.92	-2.27396	7396.82	3417.83	-1.11383	OS09G01000	Unavailable
Locus_5_Transcript_66	511	422	5823.21	2418.77	-1.26754		69780.6	30656.7	-1.18662	16175.3	11716.5	-0.465249	null	Unavailable
Locus_50081_Transcript_1	144	98	109.025	73.1483	-0.57576		464.556	108.956	-2.09211	213.979	135.992	-0.653941	OS09G01000	Unavailable
Locus_545_Transcript_5	194	278	236.648	344.842	0.543193		64.8693	137.312	1.08185	127.546	292.949	1.19964	null	Unavailable
Locus_58_Transcript_2	173	290	375.815	1442.76	1.94074		1696.42	286.458	-2.5661	510.146	337.183	-0.597376	OSINDICA_01G12060	Unavailable
Locus_58_Transcript_3	173	290	375.815	1442.76	1.94074		1398.97	273.002	-2.35738	473.358	306.935	-0.624996	OSINDICA_01G12060	Unavailable
Locus_58_Transcript_4	168	290	372.608	1442.76	1.9531		1477.53	180.111	-3.03624	582.204	344.002	-0.759107	OSINDICA_01G12060	Unavailable
Locus_60039_Transcript_1	6	144	3.84793	117.037	4.92674		37.2968	335.529	3.16931	51.9439	443.136	3.09272	OSINDICA_10G16150	Unavailable
Locus_61174_Transcript_1	11	152	8.97851	326.032	5.18239		176.492	421.24	1.25504	16.0525	179.959	3.4868	OSINDICA_06G42140	Unavailable
Locus_61328_Transcript_1	19	273	12.1851	293.29	4.58913		731.384	1365.84	0.901086	234.22	864.58	1.88413	OSINDICA_10G16150	Unavailable
Locus_62221_Transcript_3	31	348	22.4463	561.5	4.64474		89.4679	257.971	1.52777	11.5019	109.025	3.24472	null	Unavailable
Locus_6301_Transcript_2	130	121	199.451	239.648	0.264879		3.23232	15.5085	2.26242	0.001	4.72668	12.2066	SB03G039860	Unavailable
Locus_704_Transcript_8	77	172	69.2628	236.861	1.77389		15.0511	75.9076	2.33437	18.2941	66.6956	1.86621	SB09G028400	Zinc finger, C2H2-like
Locus_7083_Transcript_6	111	102	145.58	123.307	-0.239558		11.2482	28.4045	1.33642	6.59606	17.3142	1.39228	SB06G034170	Amine oxidase;Cyclin-like F-box; Flavin-containing amine oxidase
Locus_7403_Transcript_1	71	115	161.613	191.579	0.245393		232.955	167.142	-0.478975	194.797	125.975	-0.628838	SB01G020910	ATPase, AAA-type, core;ATPase, AAA+ type, core; ATPase, AAA-type, CDC48
Locus_7954_Transcript_2	11	306	7.05455	300.256	5.4115		438.559	737.263	0.74941	81.4386	558.72	2.77834	null	Unavailable
Locus_7963_Transcript_2	51	109	50.0232	190.882	1.93202		16.92	80.3359	2.24732	10.9969	37.801	1.78132	SB02G009660	Uncharacterised protein family UPF0497, trans-membrane plant;Uncharacterised protein family UPF0497, trans-membrane plant subgroup
Locus_7963_Transcript_5	52	109	50.6645	190.882	1.91364		20.8795	86.0913	2.04378	21.8094	63.6092	1.54428	SB02G009660	Uncharacterised protein family UPF0497, trans-membrane plant;Uncharacterised protein family UPF0497, trans-membrane plant subgroup
Locus_861_Transcript_1	278	272	430.327	420.777	-0.0323791		299.922	494.662	0.721854	101.921	248.53	1.28597	ZM05G01740	Ribosomal protein S26e
Locus_9133_Transcript_10	159	157	181.494	156.746	-0.211492		3.11057	13.9916	2.16931	12.13	27.2919	1.16989	SB01G047120	Pheophorbide a oxygenase;Rieske [2Fe-2S] iron-sulphur domain
Locus_9133_Transcript_12	217	242	237.931	266.12	0.161539		4.90509	23.1142	2.23643	17.5665	31.5945	0.846848	SB01G047120	Pheophorbide a oxygenase;Rieske [2Fe-2S] iron-sulphur domain
Locus_9133_Transcript_9	158	154	180.212	153.96	-0.227139		8.21943	25.8215	1.65146	21.3684	35.2952	0.723991	SB01G047120	Pheophorbide a oxygenase;Rieske [2Fe-2S] iron-sulphur domain
Locus_926_Transcript_1	84	144	101.97	187.399	0.877965		59.2923	192.026	1.69538	56.8134	108.38	0.931801	SB10G027660	Protein of unknown function wound-induced
Locus_9326_Transcript_5	674	760	1359.6	1559.1	0.197531		57.5633	9.86381	-2.54493	25.6543	9.01885	-1.50818	SB02G031030	Triosephosphate isomerase, active site;Triosephosphate isomerase; Aldolase-type TIM barrel
Locus_9539_Transcript_15	57	388	38.4793	418.687	3.44372		154.309	308.487	0.999388	34.8838	179.865	2.36629	OSINDICA_10G16160	Unavailable
Locus_5_Transcript_3580	3160	3724	6867.28	7468.09	0.121001		660.207	241.192	-1.45274	288.375	211.42	-0.447833	SB00G01210	Unavailable
Locus_5_Transcript_3581	2645	2938	7374.57	7879.12	0.0954757		327.831	89.9345	-1.86601	85.5542	27.0951	-1.65881	SB00G01995	Unavailable
Locus_5_Transcript_3582	5208	5865	12739.9	15467.7	0.279911		665.244	843.611	0.342693	260.512	324.336	0.316142	OSINDICA_03G21260	Sucrose synthase, plant/cyanobacteria;Glycosyl transferase, group 1
Locus_5_Transcript_3584	3268	3849	8650.8	14602.5	0.755309		265.278	73.3511	-1.85462	149.319	73.47	-1.02317	SB00G01935	Unavailable
Locus_5_Transcript_3585	3653	4320	7933.8	8813.33	0.151674		441.948	181.892	-1.2808	181.061	137.357	-0.39855	ZM02G34990	MOSC, N-terminal beta barrel;Pyruvate kinase, beta-barrel-like; Molybdenum cofactor sulfurase, C-terminal

## Sheet: Table S6
Table S6: Differential expression levels of conserved miRNAs with more than 35 raw reads in at least one library. The raw numbers were normalized to reads per million and compared between libraries from Mock and Infected plants. The log2 transformation counts were performed in the Infected/Mock comparisons. The miRNAs expression changes were tested by their significance with the statistical Fishe…
miRNA	Rep1			Rep2			Rep1			Rep2			Rep1		Rep2		Rep1		Rep2
	Mock_raw	Infected_raw		Mock_raw	Infected_raw		Mock_N	Infected_N		Mock_N	Infected_N		LOG2 (Infected/Mock)		LOG2 (Infected/Mock)		p-value		p-value
miR156	469	1031		609	864		300.59	717.85		300.22	873.09		1.26		1.54		0.000000		0.000000
miR156*	3476	10553		13666	1683		2227.86	7347.73		6736.89	1700.70		1.72		-1.99		0.000000		0.000000
miR159	23151	6674		11565	22957		14838.05	4646.90		5701.17	23198.40		-1.67		2.02		0.000000		0.000000
miR159*	49	92		1874	0		31.41	64.06		923.82	0.00		1.03		-9.85		0.000045		0.000000
miR160	83	202		113	49		53.20	140.65		55.71	49.52		1.40		-0.17		0.000000		0.558046
miR164	39	83		14	17		25.00	57.79		6.90	17.18		1.21		1.32		0.000011		0.012166
miR166	1372	1344		1407	582		879.35	935.79		693.61	588.12		0.09		-0.24		0.106548		0.000753
miR166*	1519	555		1709	669		973.57	386.43		842.48	676.03		-1.33		-0.32		0.000000		0.000001
miR167	322	612		6069	274		206.38	426.12		2991.82	276.88		1.05		-3.43		0.000000		0.000000
miR167*	105	78		170	66		67.30	54.31		83.80	66.69		-0.31		-0.33		0.160002		0.126983
miR168	1728	3810		2491	1080		1107.52	2652.79		1227.98	1091.36		1.26		-0.17		0.000000		0.001168
miR169	310	459		414	136		198.69	319.59		204.09	137.43		0.69		-0.57		0.000000		0.000042
miR169*	342	1318		911	72		219.20	917.68		449.09	72.76		2.07		-2.63		0.000000		0.000000
miR171	161	1219		475	119		103.19	848.75		234.16	120.25		3.04		-0.96		0.000000		0.000000
miR171*	493	76		173	154		315.98	52.92		85.28	155.62		-2.58		0.87		0.000000		0.000000
miR172	0	11		73	18		0.00	7.66		35.99	18.19		2.94		-0.98		0.000307		0.007223
miR1856	2329	511		1021	1061		1492.71	355.79		503.32	1072.16		-2.07		1.09		0.000000		0.000000
miR1878	57	10		41	31		36.53	6.96		20.21	31.33		-2.39		0.63		0.000000		0.077963
miR319	912	181		199	637		584.52	126.02		98.10	643.70		-2.21		2.71		0.000000		0.000000
miR395	4481	1496		1553	1226		2871.98	1041.62		765.58	1238.89		-1.46		0.69		0.000000		0.000000
miR395*	324	701		4068	63		207.66	488.09		2005.39	63.66		1.23		-4.98		0.000000		0.000000
miR396	1292	558		1032	690		828.08	388.52		508.74	697.26		-1.09		0.45		0.000000		0.000000
miR397	44199	31581		25572	44588		28328.24	21988.89		12606.16	45056.86		-0.37		1.84		0.000000		0.000000
miR398	2161	3687		6399	643		1385.04	2567.15		3154.50	649.76		0.89		-2.28		0.000000		0.000000
miR398*	1192	3486		10630	5861		763.98	2427.20		5240.24	5922.63		1.67		0.18		0.000000		0.000000
miR399	1202	243		240	213		770.39	169.19		118.31	215.24		-2.19		0.86		0.000000		0.000000
miR399*	112	218		291	10		71.78	151.79		143.45	10.11		1.08		-3.83		0.000000		0.000000
miR408	6219	4049		10083	2176		3985.91	2819.20		4970.59	2198.88		-0.50		-1.18		0.000000		0.000000
miR408*	1255	708		5795	514		804.36	492.96		2856.75	519.40		-0.71		-2.46		0.000000		0.000000
miR444	21	149		52	38		13.46	103.74		25.63	38.40		2.95		0.58		0.000000		0.071626
miR5054	0	0		194	0		0.00	0.00		95.64	0.00		0.00		-6.58		.		0.000000
miR528	1920	2222		568	642		1230.58	1547.11		280.01	648.75		0.33		1.21		0.000000		0.000000
miR528*	67	73		76	30		42.94	50.83		37.47	30.32		0.24		-0.31		0.352210		0.353028
miR529	11	49		104	28		7.05	34.12		51.27	28.29		2.27		-0.86		0.000000		0.003962
miR827	19	115		39	160		12.18	80.07		19.23	161.68		2.72		3.07		0.000000		0.000000
miR827*	104	236		443	101		66.66	164.32		218.38	102.06		1.30		-1.10		0.000000		0.000000
miR894	146	94		175	228		93.58	65.45		86.27	230.40		-0.52		1.42		0.006623		0.000000

## Sheet: Table S7
Table S7: Oligonucleotides employed as primers or probes and the corresponding sequences.
Oligonucleotide	Technique	Sequence
Sof_PR5_qRT_F	qPCR	AATGCCCTGATGCGTACCA
Sof_PR5_qRT_R	qPCR	TGGCGCTGCATGAATGG
Sof_PR6_qRT_F	qPCR	TGGTCGGGCTCAGCATAGA
Sof_PR6_qRT_R	qPCR	GCGTCGGGCTTGTCCTT
miR159-RT	Stem-loop first strand	gtcgtatccagtgcagggtccgaggtattcgcactggatacgaccagagc
miR159-fwd	Stem-loop RT-PCR	cggcggtttggattgaagggagct
miR408-RT	Stem-loop first strand	gtcgtatccagtgcagggtccgaggtattcgcactggatacgacgccagg
miR408-fwd	Stem-loop RT-PCR	gcggcggctgcactgcctcttc
miR395-RT	Stem-loop first strand	gtcgtatccagtgcagggtccgaggtattcgcactggatacgacgagttc
miR395-fwd	Stem-loop RT-PCR	cggcggtgaagtgcttgggg
miR397-RT	Stem-loop first strand	gtcgtatccagtgcagggtccgaggtattcgcactggatacgacgctcat
miR397-fwd	Stem-loop RT-PCR	cggcggttgactgcagcgttg
miR398-RT	Stem-loop first strand	gtcgtatccagtgcagggtccgaggtattcgcactggatacgaccggggg
miR398-fwd	Stem-loop RT-PCR	cggcggtgtgttctcaggtcg
miR528-RT	Stem-loop first strand	gtcgtatccagtgcagggtccgaggtattcgcactggatacgacctcctc
miR528-fwd	Stem-loop RT-PCR	cggcggtggaaggggcatgca
univ-reverse	Stem-loop RT-PCR	gtgcagggtccgaggt
TC122593-fwd	qPCR	tgctccttctcctctcttgc
TC122593-rev	qPCR	gtcttgcacagcctcttcac
GAPDH-fwd	qPCR/Stem-loop RT-PCR	cacggccactggaagca
GAPDH-rev	qPCR/Stem-loop RT-PCR	tcctcagggttcctgatgcc
28S-fwd	qPCR/Stem-loop RT-PCR	gcgaagccagaggaaact
28S-rev	qPCR/Stem-loop RT-PCR	gacgaacgatttgcacgtc
Laccase-rev	RACE - PCR	ATGGGGCACTGCGTCACGAACTCT
Laccase- Nested rev	RACE - Nested PCR	CGTGCCAGTGGATGGTGACGTTG
premiR164-fwd	Semi-quantitative RT-PCR	ctctctcgagaatggttgtgtaggc
premiR164-rev	Semi-quantitative RT-PCR	ttacttcgcacccttcgataaatcc
premiR172-fwd	Semi-quantitative RT-PCR	atacggacatacgccaaggcaa
premiR172-rev	Semi-quantitative RT-PCR	atacggacatacgccaaggacaa
premiR408-fwd	Semi-quantitative RT-PCR	tgtacgacatttattccaccacga
premiR408-rev	Semi-quantitative RT-PCR	aagctcacgtcggtctcctgtct
Actin-fwd	Semi-quantitative RT-PCR	aacattgtgctcagtggaggttc
Actin-rev	Semi-quantitative RT-PCR	atccacatctgttggaaagtgct

## Sheet: Figure S1
Figure S1: Pipeline for identification of sugarcane lincRNAs.

## Sheet: Figure S2
Figure S2: Heatmap of miRNA expression levels from bioinformatics analysis. Comparison of miRNA regulation in two experiments (Rep1 and Rep2).

## Sheet: Figure S3
Figure S3: Pearson Correlation test between mock and infected replicates.

[truncated: 2 more sheets: Figure S4, Figure S5]
